# Supplementary material for: 4-(Pyrimidin-2-yl)piperazin-1-ium (E)-3-carb­oxy­prop-2-enoate
Source: Acta Crystallogr Sect E Struct Rep Online. 2014 May 24;70(Pt 6):o702–3. doi: 10.1107/S1600536814011489 (PMC4051061; doi:10.1107/S1600536814011489)
Supplement: Supplementary file 1 [file e-70-0o702-sup1.cif]

##############################################################################
#                                                                            #
# This CIF contains the data in a paper accepted for publication in          #
# Acta Crystallographica Section E. It conforms to the requirements of       #
# Notes for Authors for Acta Crystallographica Section E, and has been       #
# peer reviewed under the auspices of the IUCr Commission on Journals.       #
#                                                                            #
# Full details of the Crystallographic Information File format               #
# are given in the paper "The Crystallographic Information File (CIF):       #
# a New Standard Archive File for Crystallography" by S. R. Hall, F. H.      #
# Allen and I. D. Brown [Acta Cryst. (1991), A47, 655-685].                  #
#                                                                            #
# The current version of the core CIF dictionary is obtainable from          #
# ftp://ftp.iucr.org/pub/cif_core.dic.                                       #
#                                                                            #
# Software is freely available for graphical display of the structure(s)     #
# in this CIF. For information consult the CIF software page                 #
# http://www.iucr.org/resources/cif/software.                                #
#                                                                            #
# This file may be used for bona fide research purposes within the           #
# scientific community so long as proper attribution is given to the journal # 
# article from which it was obtained.                                        #
#                                                                            #
##############################################################################
data_I
_audit_creation_method
;
  Olex2 1.2
  (compiled Apr 23 2013 17:54:37, GUI svn.r4466)
;
_journal_date_recd_electronic     2014-05-18
_journal_date_accepted     2014-05-18
_journal_name_full     'Acta Crystallographica, Section E'
_journal_year     2014
_journal_volume     70
_journal_issue      6
_journal_page_first     o702
_journal_page_last     o703
_journal_paper_category     QO
_journal_paper_doi     10.1107/S1600536814011489
_journal_coeditor_code     SU2736
_publ_contact_author_name     'Jasinski, Jerry P.'
_publ_contact_author_address
;
Department of Chemistry
Keene State College
229 Main Street
Keene, New Hampshire 03435, USA
;
_publ_contact_author_email     jjasinski@keene.edu
_publ_contact_author_fax     ?
_publ_contact_author_phone     '603 358-2563'
_publ_section_title
;
4-(Pyrimidin-2-yl)piperazin-1-ium (<i>E</i>)-3-carboxyprop-2-enoate
;
loop_
    _publ_author_name
    _publ_author_address
    'Yamuna, Thammarse S.'
;
Department of Studies in Chemistry
University of Mysore
Manasagangotri, Mysore 570 006, India
;
    'Kaur, Manpreet'
;
Department of Studies in Chemistry
University of Mysore
Manasagangotri, Mysore 570 006, India
;
    'Jasinski, Jerry P.'
;
Department of Chemistry
Keene State College
229 Main Street
Keene, NH 03435-2001, USA
;
    'Yathirajan, H. S.'
;
Department of Studies in Chemistry
University of Mysore
Manasagangotri, Mysore 570 006, India
;
_database_code_depnum_ccdc_archive     'CCDC 1003662'
_chemical_name_systematic
;
4-(Pyrimidin-2-yl)piperazin-1-ium (<i>E</i>)-3-carboxyprop-2-enoate
;
_chemical_name_common
;
4-pyrimidin-2-yl-piperazin-1-ium fumarate
;
_chemical_formula_moiety     'C8 H13 N4 +, C4 H3 O4 -'
_chemical_formula_sum     'C12 H16 N4 O4'
_chemical_formula_iupac     'C8 H13 N4 +, C4 H3 O4 -'
_chemical_formula_weight     280.29
_chemical_melting_point     ?
_shelx_space_group_comment
;
The symmetry employed for this shelxl refinement is uniquely defined
by the following loop, which should always be used as a source of
symmetry information in preference to the above space-group names.
They are only intended as comments.
;
_space_group_crystal_system     monoclinic
_space_group_name_H-M_alt     'P 21/c'
_space_group_name_Hall     '-P 2ybc'
loop_
    _space_group_symop_operation_xyz
    'x, y, z'
    '-x, y+1/2, -z+1/2'
    '-x, -y, -z'
    'x, -y-1/2, z-1/2'
_cell_length_a     12.3425(5)
_cell_length_b     7.0365(3)
_cell_length_c     14.7178(6)
_cell_angle_alpha     90
_cell_angle_beta     94.213(3)
_cell_angle_gamma     90
_cell_volume     1274.77(9)
_cell_formula_units_Z     4
_cell_measurement_reflns_used     3297
_cell_measurement_theta_min     3.5530
_cell_measurement_theta_max     71.5210
_cell_measurement_temperature     173(2)
_exptl_crystal_description     block
_exptl_crystal_colour     colourless
_exptl_crystal_size_max     0.22
_exptl_crystal_size_mid     0.16
_exptl_crystal_size_min     0.06
_exptl_crystal_density_diffrn     1.460
_exptl_crystal_density_meas     ?
_exptl_crystal_density_method     ?
_exptl_crystal_F_000     592
_exptl_absorpt_coefficient_mu     0.940
_exptl_absorpt_correction_type     multi-scan
_exptl_absorpt_process_details
;
(CrysAlis PRO and CrysAlis RED; Agilent, 2012).
;
_shelx_estimated_absorpt_T_min     ?
_shelx_estimated_absorpt_T_max     ?
_exptl_absorpt_correction_T_min     0.83988
_exptl_absorpt_correction_T_max     1.00000
_exptl_special_details     ?
_diffrn_ambient_temperature     173(2)
_diffrn_radiation_type     CuK\a
_diffrn_radiation_wavelength     1.54184
_diffrn_measurement_device_type     'Agilent Xcalibur Eos Gemini'
_diffrn_measurement_method     '\w scans'
_diffrn_detector_area_resol_mean     16.0416
_diffrn_reflns_number     8262
_diffrn_reflns_av_R_equivalents     0.0388
_diffrn_reflns_theta_min     3.591
_diffrn_reflns_theta_max     71.139
_diffrn_reflns_theta_full     67.684
_diffrn_measured_fraction_theta_max     0.994
_diffrn_measured_fraction_theta_full     1.000
_diffrn_reflns_limit_h_min     -14
_diffrn_reflns_limit_h_max     15
_diffrn_reflns_limit_k_min     -8
_diffrn_reflns_limit_k_max     6
_diffrn_reflns_limit_l_min     -17
_diffrn_reflns_limit_l_max     17
_refine_special_details     ?
_reflns_number_total     2455
_reflns_number_gt     2090
_reflns_threshold_expression     I>2\s(I)
_refine_ls_structure_factor_coef     Fsqd
_refine_ls_matrix_type     full
_refine_ls_R_factor_all     0.0466
_refine_ls_R_factor_gt     0.0400
_refine_ls_wR_factor_gt     0.1048
_refine_ls_wR_factor_ref     0.1108
_refine_ls_goodness_of_fit_ref     1.061
_refine_ls_restrained_S_all     1.061
_refine_ls_number_reflns     2455
_refine_ls_number_parameters     186
_refine_ls_number_restraints     0
_refine_ls_hydrogen_treatment     mixed
_refine_ls_weighting_scheme     calc
_refine_ls_weighting_details
              'w=1/[\s^2^(Fo^2^)+(0.0626P)^2^+0.2118P] where P=(Fo^2^+2Fc^2^)/3'
_atom_sites_solution_hydrogens     mixed
_atom_sites_solution_primary     direct
_atom_sites_solution_secondary     ?
_refine_ls_shift/su_max     0.000
_refine_ls_shift/su_mean     0.000
_refine_diff_density_max     0.233
_refine_diff_density_min     -0.268
_refine_ls_extinction_method     'SHELXL2012 (Sheldrick, 2008)'
_refine_ls_extinction_coef     0.0012(3)
_refine_ls_extinction_expression
                                  'Fc^*^=kFc[1+0.001xFc^2^\l^3^/sin(2\q)]^-1/4^'
loop_
    _atom_type_symbol
    _atom_type_description
    _atom_type_scat_dispersion_real
    _atom_type_scat_dispersion_imag
    _atom_type_scat_source
    'C' 'C' 0.0181 0.0091
                         'International Tables Vol C Tables 4.2.6.8 and 6.1.1.4'
    'H' 'H' 0.0000 0.0000
                         'International Tables Vol C Tables 4.2.6.8 and 6.1.1.4'
    'N' 'N' 0.0311 0.0180
                         'International Tables Vol C Tables 4.2.6.8 and 6.1.1.4'
    'O' 'O' 0.0492 0.0322
                         'International Tables Vol C Tables 4.2.6.8 and 6.1.1.4'
_computing_data_collection     'CrysAlis PRO (Agilent, 2012)'
_computing_cell_refinement     'CrysAlis PRO (Agilent, 2012)'
_computing_data_reduction     'CrysAlis RED (Agilent, 2012)'
_computing_structure_solution     'SUPERFLIP (Palatinus & Chapuis, 2007)'
_computing_structure_refinement     'SHELXL2012 (Sheldrick, 2008)'
_computing_molecular_graphics     'OLEX2 (Dolomanov <i>et al.</i>, 2009)'
_computing_publication_material     'OLEX2 (Dolomanov <i>et al.</i>, 2009)'
loop_
    _atom_site_type_symbol
    _atom_site_label
    _atom_site_fract_x
    _atom_site_fract_y
    _atom_site_fract_z
    _atom_site_U_iso_or_equiv
    _atom_site_adp_type
    _atom_site_calc_flag
    _atom_site_occupancy
    _atom_site_disorder_assembly
    _atom_site_disorder_group
    N N1A 0.73318(9) 0.69373(17) 0.20819(8) 0.0218(3) Uani d 1 . .
    H H1AA 0.6882 0.7451 0.1554 0.026 Uiso calc 1 . .
    H H1AB 0.6968 0.5788 0.2299 0.026 Uiso calc 1 . .
    N N2A 0.91562(9) 0.69808(17) 0.33676(8) 0.0212(3) Uani d 1 . .
    N N3A 0.98791(10) 0.77052(18) 0.48251(9) 0.0244(3) Uani d 1 . .
    N N4A 1.09665(9) 0.62261(18) 0.37363(9) 0.0248(3) Uani d 1 . .
    C C1A 0.74267(11) 0.8382(2) 0.28219(10) 0.0223(3) Uani d 1 . .
    H H1AC 0.6694 0.8739 0.2997 0.027 Uiso calc 1 . .
    H H1AD 0.7785 0.9539 0.2605 0.027 Uiso calc 1 . .
    C C2A 0.80895(11) 0.7569(2) 0.36402(10) 0.0214(3) Uani d 1 . .
    H H2AA 0.8179 0.8540 0.4127 0.026 Uiso calc 1 . .
    H H2AB 0.7707 0.6463 0.3882 0.026 Uiso calc 1 . .
    C C3A 0.91155(11) 0.5639(2) 0.26058(9) 0.0230(3) Uani d 1 . .
    H H3AA 0.8806 0.4418 0.2798 0.028 Uiso calc 1 . .
    H H3AB 0.9861 0.5395 0.2429 0.028 Uiso calc 1 . .
    C C4A 0.84275(11) 0.6420(2) 0.17953(10) 0.0232(3) Uani d 1 . .
    H H4AA 0.8782 0.7557 0.1554 0.028 Uiso calc 1 . .
    H H4AB 0.8355 0.5453 0.1306 0.028 Uiso calc 1 . .
    C C5A 1.00316(11) 0.69522(19) 0.40052(10) 0.0186(3) Uani d 1 . .
    C C6A 1.07633(13) 0.7795(2) 0.54032(11) 0.0281(4) Uani d 1 . .
    H H6A 1.0695 0.8347 0.5985 0.034 Uiso calc 1 . .
    C C7A 1.17713(12) 0.7133(2) 0.52036(12) 0.0287(4) Uani d 1 . .
    H H7A 1.2390 0.7224 0.5625 0.034 Uiso calc 1 . .
    C C8A 1.18203(12) 0.6329(2) 0.43523(12) 0.0285(4) Uani d 1 . .
    H H8A 1.2495 0.5823 0.4194 0.034 Uiso calc 1 . .
    O O1B 0.45437(8) 0.79460(16) 0.54884(7) 0.0247(3) Uani d 1 . .
    O O2B 0.62685(8) 0.69817(16) 0.54483(7) 0.0274(3) Uani d 1 . .
    O O3B 0.48860(8) 0.68609(15) 0.21591(6) 0.0227(3) Uani d 1 . .
    O O4B 0.33707(8) 0.85812(15) 0.22066(6) 0.0228(3) Uani d 1 . .
    C C1B 0.53605(11) 0.73177(19) 0.50805(9) 0.0170(3) Uani d 1 . .
    C C2B 0.51599(11) 0.70263(19) 0.40767(9) 0.0173(3) Uani d 1 . .
    H H2B 0.5605 0.6157 0.3779 0.021 Uiso calc 1 . .
    C C3B 0.43843(11) 0.79386(19) 0.35918(9) 0.0174(3) Uani d 1 . .
    H H3B 0.3918 0.8740 0.3906 0.021 Uiso calc 1 . .
    C C4B 0.41910(10) 0.77939(19) 0.25776(9) 0.0159(3) Uani d 1 . .
    H H1B 0.473(2) 0.801(4) 0.624(2) 0.091(10) Uiso d 1 . .
loop_
    _atom_site_aniso_label
    _atom_site_aniso_U_11
    _atom_site_aniso_U_22
    _atom_site_aniso_U_33
    _atom_site_aniso_U_12
    _atom_site_aniso_U_13
    _atom_site_aniso_U_23
    N1A 0.0163(6) 0.0294(7) 0.0188(6) -0.0046(5) -0.0057(5) 0.0051(5)
    N2A 0.0132(6) 0.0313(7) 0.0186(6) 0.0027(4) -0.0023(4) -0.0025(5)
    N3A 0.0187(6) 0.0321(7) 0.0216(7) 0.0000(5) -0.0037(5) -0.0027(5)
    N4A 0.0156(6) 0.0291(7) 0.0294(7) 0.0033(5) -0.0019(5) -0.0006(5)
    C1A 0.0141(6) 0.0272(7) 0.0249(7) 0.0001(5) -0.0025(5) 0.0018(6)
    C2A 0.0128(6) 0.0314(7) 0.0194(7) 0.0014(5) -0.0014(5) -0.0016(6)
    C3A 0.0208(7) 0.0297(8) 0.0180(7) 0.0028(5) -0.0019(5) -0.0023(6)
    C4A 0.0214(7) 0.0312(8) 0.0165(7) -0.0020(6) -0.0009(5) 0.0003(6)
    C5A 0.0145(6) 0.0202(7) 0.0204(7) -0.0013(5) -0.0031(5) 0.0030(5)
    C6A 0.0260(8) 0.0332(8) 0.0236(8) -0.0031(6) -0.0082(6) -0.0005(6)
    C7A 0.0209(7) 0.0297(8) 0.0333(9) -0.0019(6) -0.0125(6) 0.0050(6)
    C8A 0.0149(7) 0.0286(8) 0.0409(9) 0.0023(5) -0.0054(6) 0.0016(7)
    O1B 0.0196(5) 0.0454(7) 0.0092(5) 0.0021(4) 0.0008(4) -0.0006(4)
    O2B 0.0216(5) 0.0433(7) 0.0163(5) 0.0075(4) -0.0064(4) -0.0044(4)
    O3B 0.0221(5) 0.0362(6) 0.0094(5) 0.0091(4) -0.0006(4) -0.0012(4)
    O4B 0.0183(5) 0.0329(6) 0.0164(5) 0.0056(4) -0.0043(4) -0.0029(4)
    C1B 0.0173(6) 0.0209(7) 0.0126(7) -0.0017(5) -0.0007(5) 0.0011(5)
    C2B 0.0166(6) 0.0241(7) 0.0111(6) -0.0008(5) 0.0009(5) -0.0004(5)
    C3B 0.0170(6) 0.0244(7) 0.0109(6) 0.0008(5) 0.0020(5) -0.0020(5)
    C4B 0.0153(6) 0.0206(7) 0.0115(6) -0.0012(5) -0.0001(5) 0.0001(5)
_geom_special_details
;
 All esds (except the esd in the dihedral angle between two l.s. planes)
 are estimated using the full covariance matrix.  The cell esds are taken
 into account individually in the estimation of esds in distances, angles
 and torsion angles; correlations between esds in cell parameters are only
 used when they are defined by crystal symmetry.  An approximate (isotropic)
 treatment of cell esds is used for estimating esds involving l.s. planes.
;
loop_
    _geom_bond_atom_site_label_1
    _geom_bond_atom_site_label_2
    _geom_bond_site_symmetry_2
    _geom_bond_distance
    _geom_bond_publ_flag
    N1A H1AA . 0.9900 ?
    N1A H1AB . 0.9900 ?
    N1A C1A . 1.4883(19) ?
    N1A C4A . 1.4909(18) ?
    N2A C2A . 1.4640(17) ?
    N2A C3A . 1.4637(18) ?
    N2A C5A . 1.3782(17) ?
    N3A C5A . 1.3438(19) ?
    N3A C6A . 1.3351(19) ?
    N4A C5A . 1.3477(18) ?
    N4A C8A . 1.3407(19) ?
    C1A H1AC . 0.9900 ?
    C1A H1AD . 0.9900 ?
    C1A C2A . 1.5173(19) ?
    C2A H2AA . 0.9900 ?
    C2A H2AB . 0.9900 ?
    C3A H3AA . 0.9900 ?
    C3A H3AB . 0.9900 ?
    C3A C4A . 1.5157(19) ?
    C4A H4AA . 0.9900 ?
    C4A H4AB . 0.9900 ?
    C6A H6A . 0.9500 ?
    C6A C7A . 1.380(2) ?
    C7A H7A . 0.9500 ?
    C7A C8A . 1.380(2) ?
    C8A H8A . 0.9500 ?
    O1B C1B . 1.2890(17) ?
    O1B H1B . 1.12(3) ?
    O2B C1B . 1.2311(17) ?
    O3B C4B . 1.2742(16) ?
    O4B C4B . 1.2445(16) ?
    C1B C2B . 1.4941(17) ?
    C2B H2B . 0.9500 ?
    C2B C3B . 1.3181(19) ?
    C3B H3B . 0.9500 ?
    C3B C4B . 1.4977(17) ?
loop_
    _geom_angle_atom_site_label_1
    _geom_angle_atom_site_label_2
    _geom_angle_atom_site_label_3
    _geom_angle_site_symmetry_1
    _geom_angle_site_symmetry_3
    _geom_angle
    _geom_angle_publ_flag
    H1AA N1A H1AB . . 108.1 ?
    C1A N1A H1AA . . 109.6 ?
    C1A N1A H1AB . . 109.6 ?
    C1A N1A C4A . . 110.45(10) ?
    C4A N1A H1AA . . 109.6 ?
    C4A N1A H1AB . . 109.6 ?
    C3A N2A C2A . . 114.29(11) ?
    C5A N2A C2A . . 119.56(12) ?
    C5A N2A C3A . . 119.55(11) ?
    C6A N3A C5A . . 115.41(13) ?
    C8A N4A C5A . . 115.36(13) ?
    N1A C1A H1AC . . 109.8 ?
    N1A C1A H1AD . . 109.8 ?
    N1A C1A C2A . . 109.39(11) ?
    H1AC C1A H1AD . . 108.2 ?
    C2A C1A H1AC . . 109.8 ?
    C2A C1A H1AD . . 109.8 ?
    N2A C2A C1A . . 109.41(12) ?
    N2A C2A H2AA . . 109.8 ?
    N2A C2A H2AB . . 109.8 ?
    C1A C2A H2AA . . 109.8 ?
    C1A C2A H2AB . . 109.8 ?
    H2AA C2A H2AB . . 108.2 ?
    N2A C3A H3AA . . 109.5 ?
    N2A C3A H3AB . . 109.5 ?
    N2A C3A C4A . . 110.78(12) ?
    H3AA C3A H3AB . . 108.1 ?
    C4A C3A H3AA . . 109.5 ?
    C4A C3A H3AB . . 109.5 ?
    N1A C4A C3A . . 109.46(11) ?
    N1A C4A H4AA . . 109.8 ?
    N1A C4A H4AB . . 109.8 ?
    C3A C4A H4AA . . 109.8 ?
    C3A C4A H4AB . . 109.8 ?
    H4AA C4A H4AB . . 108.2 ?
    N3A C5A N2A . . 116.82(12) ?
    N3A C5A N4A . . 126.34(13) ?
    N4A C5A N2A . . 116.80(13) ?
    N3A C6A H6A . . 118.1 ?
    N3A C6A C7A . . 123.76(15) ?
    C7A C6A H6A . . 118.1 ?
    C6A C7A H7A . . 122.2 ?
    C8A C7A C6A . . 115.59(14) ?
    C8A C7A H7A . . 122.2 ?
    N4A C8A C7A . . 123.47(14) ?
    N4A C8A H8A . . 118.3 ?
    C7A C8A H8A . . 118.3 ?
    C1B O1B H1B . . 111.6(15) ?
    O1B C1B C2B . . 115.42(12) ?
    O2B C1B O1B . . 125.37(12) ?
    O2B C1B C2B . . 119.20(12) ?
    C1B C2B H2B . . 119.0 ?
    C3B C2B C1B . . 121.98(13) ?
    C3B C2B H2B . . 119.0 ?
    C2B C3B H3B . . 117.9 ?
    C2B C3B C4B . . 124.24(12) ?
    C4B C3B H3B . . 117.9 ?
    O3B C4B C3B . . 116.94(11) ?
    O4B C4B O3B . . 124.90(12) ?
    O4B C4B C3B . . 118.15(12) ?
loop_
    _geom_torsion_atom_site_label_1
    _geom_torsion_atom_site_label_2
    _geom_torsion_atom_site_label_3
    _geom_torsion_atom_site_label_4
    _geom_torsion_site_symmetry_1
    _geom_torsion_site_symmetry_2
    _geom_torsion_site_symmetry_3
    _geom_torsion_site_symmetry_4
    _geom_torsion
    _geom_torsion_publ_flag
    N1A C1A C2A N2A . . . . 57.34(15) ?
    N2A C3A C4A N1A . . . . -54.53(16) ?
    N3A C6A C7A C8A . . . . -0.6(2) ?
    C1A N1A C4A C3A . . . . 59.07(15) ?
    C2A N2A C3A C4A . . . . 54.41(16) ?
    C2A N2A C5A N3A . . . . -8.22(19) ?
    C2A N2A C5A N4A . . . . 173.80(12) ?
    C3A N2A C2A C1A . . . . -55.43(16) ?
    C3A N2A C5A N3A . . . . -158.13(13) ?
    C3A N2A C5A N4A . . . . 23.89(19) ?
    C4A N1A C1A C2A . . . . -60.83(14) ?
    C5A N2A C2A C1A . . . . 153.15(13) ?
    C5A N2A C3A C4A . . . . -154.17(13) ?
    C5A N3A C6A C7A . . . . -1.5(2) ?
    C5A N4A C8A C7A . . . . -0.6(2) ?
    C6A N3A C5A N2A . . . . -174.86(13) ?
    C6A N3A C5A N4A . . . . 2.9(2) ?
    C6A C7A C8A N4A . . . . 1.8(2) ?
    C8A N4A C5A N2A . . . . 175.90(13) ?
    C8A N4A C5A N3A . . . . -1.9(2) ?
    O1B C1B C2B C3B . . . . 23.25(19) ?
    O2B C1B C2B C3B . . . . -155.66(14) ?
    C1B C2B C3B C4B . . . . 176.05(12) ?
    C2B C3B C4B O3B . . . . -6.6(2) ?
    C2B C3B C4B O4B . . . . 173.29(13) ?
loop_
    _geom_hbond_atom_site_label_D
    _geom_hbond_atom_site_label_H
    _geom_hbond_atom_site_label_A
    _geom_hbond_site_symmetry_A
    _geom_hbond_distance_DH
    _geom_hbond_distance_HA
    _geom_hbond_distance_DA
    _geom_hbond_angle_DHA
    N1A H1AA O2B 4_575 0.99 1.79 2.7601(15) 166
    N1A H1AB O4B 2_645 0.99 1.78 2.7493(16) 167
    C8A H8A O2B 3_766 0.95 2.53 3.3133(18) 140
    O1B H1B O3B 4_576 1.12(3) 1.35(3) 2.4679(13) 176(3)
_shelx_hkl_checksum     85984
_shelx_res_checksum     35073
_iucr_refine_instructions_details
;
TITL HSY-654 in P2/c
CELL 1.54184 12.342527 7.03654 14.717843 90 94.2134 90
ZERR 4 0.000469 0.000277 0.000575 0 0.0034 0
LATT 1
SYMM -X,0.5+Y,0.5-Z
SFAC C H N O
UNIT 48 64 16 16
EQIV $1 +X,1.5-Y,-0.5+Z
EQIV $2 1-X,-0.5+Y,0.5-Z
EQIV $3 1+X,+Y,+Z
EQIV $4 1+X,1.5-Y,0.5+Z
EQIV $5 2-X,1-Y,1-Z
EQIV $6 +X,1.5-Y,0.5+Z
L.S. 20
PLAN  15
TEMP -100(2)
HTAB N1A O2B_$1
HTAB N1A O4B_$2
HTAB C3A O4B_$2
HTAB C7A O1B_$3
HTAB C7A O4B_$4
HTAB C8A O2B_$5
HTAB O1B O3B_$6
MORE -1
BOND $H
CONF
CONF
fmap 2
acta
OMIT 1 1 2
REM <HKL>J:/Prof.Yathirajan%202014/HSY-654/HSY-654-mk/HSY-654.hkl</HKL>
WGHT    0.062600    0.211800
EXTI    0.001153
FVAR       4.78958
N1A   3    0.733184    0.693728    0.208186    11.00000    0.01628    0.02941 =
         0.01881    0.00505   -0.00575   -0.00459
AFIX  23
H1AA  2    0.688204    0.745096    0.155351    11.00000   -1.20000
H1AB  2    0.696780    0.578751    0.229943    11.00000   -1.20000
AFIX   0
N2A   3    0.915617    0.698077    0.336759    11.00000    0.01320    0.03125 =
         0.01857   -0.00249   -0.00233    0.00269
N3A   3    0.987909    0.770520    0.482510    11.00000    0.01872    0.03213 =
         0.02164   -0.00267   -0.00367   -0.00005
N4A   3    1.096648    0.622605    0.373630    11.00000    0.01557    0.02907 =
         0.02936   -0.00061   -0.00190    0.00327
C1A   1    0.742672    0.838234    0.282189    11.00000    0.01413    0.02725 =
         0.02492    0.00181   -0.00248    0.00009
AFIX  23
H1AC  2    0.669435    0.873851    0.299652    11.00000   -1.20000
H1AD  2    0.778458    0.953900    0.260500    11.00000   -1.20000
AFIX   0
C2A   1    0.808947    0.756917    0.364016    11.00000    0.01282    0.03142 =
         0.01945   -0.00163   -0.00145    0.00135
AFIX  23
H2AA  2    0.817892    0.854040    0.412656    11.00000   -1.20000
H2AB  2    0.770696    0.646335    0.388231    11.00000   -1.20000
AFIX   0
C3A   1    0.911554    0.563935    0.260575    11.00000    0.02083    0.02971 =
         0.01796   -0.00227   -0.00193    0.00281
AFIX  23
H3AA  2    0.880607    0.441794    0.279757    11.00000   -1.20000
H3AB  2    0.986130    0.539507    0.242853    11.00000   -1.20000
AFIX   0
C4A   1    0.842751    0.642038    0.179525    11.00000    0.02139    0.03119 =
         0.01654    0.00029   -0.00088   -0.00201
AFIX  23
H4AA  2    0.878203    0.755698    0.155393    11.00000   -1.20000
H4AB  2    0.835532    0.545321    0.130603    11.00000   -1.20000
AFIX   0
C5A   1    1.003156    0.695221    0.400517    11.00000    0.01454    0.02015 =
         0.02040    0.00298   -0.00307   -0.00134
C6A   1    1.076334    0.779535    0.540317    11.00000    0.02599    0.03319 =
         0.02362   -0.00050   -0.00819   -0.00307
AFIX  43
H6A   2    1.069482    0.834720    0.598524    11.00000   -1.20000
AFIX   0
C7A   1    1.177125    0.713282    0.520363    11.00000    0.02093    0.02966 =
         0.03335    0.00503   -0.01247   -0.00187
AFIX  43
H7A   2    1.239046    0.722386    0.562461    11.00000   -1.20000
AFIX   0
C8A   1    1.182029    0.632948    0.435234    11.00000    0.01492    0.02864 =
         0.04093    0.00156   -0.00537    0.00230
AFIX  43
H8A   2    1.249475    0.582289    0.419442    11.00000   -1.20000
AFIX   0
O1B   4    0.454365    0.794597    0.548845    11.00000    0.01955    0.04539 =
         0.00918   -0.00065    0.00080    0.00210
O2B   4    0.626847    0.698174    0.544827    11.00000    0.02155    0.04327 =
         0.01633   -0.00437   -0.00637    0.00751
O3B   4    0.488596    0.686085    0.215915    11.00000    0.02213    0.03622 =
         0.00940   -0.00118   -0.00059    0.00910
O4B   4    0.337070    0.858118    0.220664    11.00000    0.01835    0.03291 =
         0.01636   -0.00287   -0.00435    0.00564
C1B   1    0.536051    0.731769    0.508047    11.00000    0.01727    0.02087 =
         0.01264    0.00110   -0.00068   -0.00168
C2B   1    0.515990    0.702632    0.407665    11.00000    0.01659    0.02412 =
         0.01112   -0.00036    0.00094   -0.00081
AFIX  43
H2B   2    0.560469    0.615745    0.377894    11.00000   -1.20000
AFIX   0
C3B   1    0.438433    0.793860    0.359175    11.00000    0.01698    0.02442 =
         0.01086   -0.00203    0.00201    0.00081
AFIX  43
H3B   2    0.391771    0.873982    0.390595    11.00000   -1.20000
AFIX   0
C4B   1    0.419101    0.779394    0.257756    11.00000    0.01530    0.02061 =
         0.01154    0.00007   -0.00006   -0.00121
H1B   2    0.472840    0.801165    0.624270    11.00000    0.09146
HKLF 4
REM  HSY-654 in P2/c
REM R1 =  0.0400 for    2090 Fo > 4sig(Fo)  and  0.0466 for all    2455 data
REM    186 parameters refined using      0 restraints
END
WGHT      0.0617      0.2143
REM Highest difference peak  0.233,  deepest hole -0.268,  1-sigma level  0.052
Q1    1   0.7895  0.6636  0.1942  11.00000  0.05    0.23
Q2    1   0.8797  0.7486  0.3447  11.00000  0.05    0.22
Q3    1   0.7150  0.6600  0.5444  11.00000  0.05    0.22
Q4    1   0.5217  0.7075  0.4623  11.00000  0.05    0.21
Q5    1   0.5031  0.8025  0.3736  11.00000  0.05    0.21
Q6    1   0.5967  0.6798  0.3742  11.00000  0.05    0.20
Q7    1   1.0506  0.5996  0.3954  11.00000  0.05    0.20
Q8    1   0.9134  0.6575  0.3027  11.00000  0.05    0.20
Q9    1   1.0609  0.6532  0.3845  11.00000  0.05    0.20
Q10   1   0.2450  0.9068  0.2193  11.00000  0.05    0.19
Q11   1   0.3602  0.7850  0.5458  11.00000  0.05    0.18
Q12   1   1.1420  0.7926  0.5241  11.00000  0.05    0.18
Q13   1   0.4485  0.6863  0.3958  11.00000  0.05    0.18
Q14   1   0.9671  0.4822  0.2450  11.00000  0.05    0.17
Q15   1   1.1219  0.6941  0.5313  11.00000  0.05    0.16
;
