# Supplementary material for: 4-(Pyrimidin-2-yl)piperazin-1-ium (E)-3-carb­oxy­prop-2-enoate
Source: Acta Crystallogr Sect E Struct Rep Online. 2014 May 24;70(Pt 6):o702–3. doi: 10.1107/S1600536814011489 (PMC4051061; doi:10.1107/S1600536814011489)
Supplement: Supplementary file 2 [file e-70-0o702-Isup2.hkl]

#
# h,k,l, Fc-squared, Fo-squared, sigma(Fo-squared), status flag
#
data_I
_shelx_refln_list_code          4
_shelx_F_calc_maximum      240.67
_exptl_crystal_F_000       592.00
_reflns_d_resolution_high  0.8147

loop_
 _space_group_symop_operation_xyz
 'x, y, z'
 '-x, y+1/2, -z+1/2'
 '-x, -y, -z'
 'x, -y-1/2, z-1/2'

_cell_length_a    12.3425
_cell_length_b     7.0365
_cell_length_c    14.7178
_cell_angle_alpha  90.000
_cell_angle_beta   94.213
_cell_angle_gamma  90.000

_shelx_F_squared_multiplier     1.000

loop_
 _refln_index_h
 _refln_index_k
 _refln_index_l
 _refln_F_squared_calc
 _refln_F_squared_meas
 _refln_F_squared_sigma
 _refln_observed_status
   1   0   0        108.75        129.43         3.97 o
   2   0   0       7545.63       6520.86       146.02 o
   3   0   0       4584.65       4091.29        47.12 o
   4   0   0        821.12        823.20        32.35 o
   5   0   0        321.64        331.39         9.92 o
   6   0   0        213.42        188.29         9.83 o
   7   0   0        255.93        254.23        12.62 o
   8   0   0          4.30          4.27         3.08 o
   9   0   0         38.88         39.87         8.48 o
  10   0   0        110.09        106.12         9.10 o
  11   0   0       3546.49       3834.87        54.45 o
  12   0   0       1601.77       1665.13       118.35 o
  13   0   0         10.20          8.20         4.57 o
  14   0   0         10.12          6.62         3.59 o
  15   0   0         36.32         37.94         5.21 o
   1   1   0        799.69        800.08         7.78 o
   2   1   0        458.47        481.92         6.73 o
   3   1   0       3704.76       3206.62        85.48 o
   4   1   0       1346.79       1392.01        28.97 o
   5   1   0         12.31         10.84         1.62 o
   6   1   0        384.30        443.49        14.45 o
   7   1   0        986.24       1073.54        33.06 o
   8   1   0        296.60        311.59        12.43 o
   9   1   0        923.91        762.12        20.76 o
  10   1   0        640.56        676.95        18.80 o
  11   1   0        350.63        402.44        14.69 o
  12   1   0         10.25         11.15         2.29 o
  13   1   0          5.11          4.34         2.23 o
  14   1   0          3.45          3.90         1.48 o
  15   1   0         19.89         28.43         4.23 o
   0   2   0      57923.34      54660.40       189.72 o
   1   2   0       2516.31       2626.58        17.63 o
   2   2   0       5100.27       5378.99        28.78 o
   3   2   0        953.38        937.54        17.97 o
   4   2   0       2123.53       2096.96        39.10 o
   5   2   0        169.90        162.23         7.27 o
   6   2   0        256.09        258.57         9.65 o
   7   2   0         10.39         12.54         4.33 o
   8   2   0          0.37         -0.20         1.36 o
   9   2   0          1.36         -0.58         2.35 o
  10   2   0          9.52          5.94         1.43 o
  11   2   0        984.05       1120.65        26.17 o
  12   2   0        171.80        183.86         9.33 o
  13   2   0          2.26         -0.94         1.43 o
  14   2   0         11.49         13.01         2.09 o
   1   3   0        259.11        278.03         6.31 o
   2   3   0          0.12          0.71         0.65 o
   3   3   0        258.74        272.95         8.65 o
   4   3   0        488.24        497.15        12.85 o
   5   3   0        300.31        254.00        17.97 o
   6   3   0        202.73        182.19         9.34 o
   7   3   0          1.98          2.62         1.35 o
   8   3   0        144.93        154.98         7.51 o
   9   3   0        201.72        235.83         9.47 o
  10   3   0        115.71        124.01         8.09 o
  11   3   0        479.93        508.33        30.88 o
  12   3   0         64.35         61.66         5.36 o
  13   3   0         72.26         72.56         4.31 o
  14   3   0         61.81         56.86         4.98 o
   0   4   0        361.11        364.96        14.37 o
   1   4   0        122.35        144.38         5.80 o
   2   4   0       1637.53       1654.46        35.29 o
   3   4   0         44.98         56.80         3.78 o
   4   4   0        651.49        706.42        21.21 o
   5   4   0        310.40        298.96        10.77 o
   6   4   0         10.33         10.27         2.07 o
   7   4   0         75.62         72.56         5.14 o
   8   4   0         33.89         31.74         4.28 o
   9   4   0          7.66          6.28         1.67 o
  10   4   0         59.22         56.31         5.33 o
  11   4   0         57.54         57.28         3.91 o
  12   4   0         71.01         76.44         4.53 o
  13   4   0         24.58         23.46         2.51 o
   1   5   0         55.28         49.07         4.33 o
   2   5   0          8.22          8.09         3.77 o
   3   5   0        101.08         89.09         5.76 o
   4   5   0         74.09         73.55         4.12 o
   5   5   0         54.48         54.54         3.97 o
   6   5   0         15.47         13.70         2.09 o
   7   5   0        379.39        386.04        12.00 o
   8   5   0        543.50        568.08        14.35 o
   9   5   0         16.52         10.14         1.73 o
  10   5   0          3.84          3.22         1.20 o
  11   5   0        292.09        285.63         7.37 o
  12   5   0         57.55         66.59         7.22 o
   0   6   0         51.14         48.69         4.45 o
   1   6   0         90.94         93.18         4.59 o
   2   6   0         77.58         76.61         4.29 o
   3   6   0          9.07         15.17         2.95 o
   4   6   0         38.33         37.93         3.38 o
   5   6   0         45.07         53.48         4.01 o
   6   6   0         21.03         20.29         2.46 o
   7   6   0          0.04          0.56         1.24 o
   8   6   0        187.78        177.63         6.56 o
   9   6   0         46.18         41.76         3.34 o
  10   6   0         55.89         58.58         4.08 o
   1   7   0         87.40         81.49         4.79 o
   2   7   0         19.64         13.36         3.84 o
   3   7   0          0.20          0.14         1.91 o
   4   7   0        148.82        160.76         7.16 o
   5   7   0          0.01          0.89         1.38 o
   6   7   0          2.08          2.78         1.24 o
   7   7   0        394.14        421.79        11.69 o
   8   7   0          0.74          1.53         1.34 o
   0   8   0         65.88         76.32         8.26 o
   1   8   0         35.76         60.40        16.80 o
   2   8   0        110.62        132.85        10.24 o
   3   8   0          9.91          5.46         1.59 o
   4   8   0        107.51        111.02         7.67 o
   5   8   0         50.65         63.42         4.77 o
 -15   1   1         26.82         24.55         4.33 o
 -14   1   1          2.77          2.25         1.94 o
 -13   1   1          1.01          1.05         1.65 o
 -12   1   1         15.75         16.64         2.99 o
 -11   1   1         15.82         14.92         3.00 o
 -10   1   1        222.19        236.37        10.83 o
  -9   1   1         29.33         25.21         3.90 o
  -8   1   1          7.06          9.59         2.45 o
  -7   1   1         74.36         72.68         4.09 o
  -6   1   1          7.21          8.99         1.30 o
  -5   1   1        159.81        174.89         5.54 o
  -4   1   1          9.58          6.73         0.93 o
  -3   1   1        534.62        440.11        18.54 o
  -2   1   1         29.84         42.65         1.85 o
  -1   1   1       1685.42       1763.56        35.35 o
   0   1   1        784.00        828.80         9.65 o
   1   1   1        128.73        127.25         3.04 o
   2   1   1         16.14         13.67         1.38 o
   3   1   1        534.28        456.10        11.66 o
   4   1   1        861.10        944.86        17.21 o
   5   1   1        226.05        235.83        12.82 o
   6   1   1         58.92         48.97         3.59 o
   7   1   1        308.00        286.08        14.01 o
   8   1   1         13.69         13.82         2.89 o
   9   1   1         42.30         46.68         4.32 o
  10   1   1         52.21         56.91         5.52 o
  11   1   1        395.06        390.04        14.42 o
  12   1   1         11.06          8.92         2.77 o
  13   1   1          3.33          3.82         2.85 o
  14   1   1         36.43         38.81         3.07 o
 -14   2   1          0.54         -0.83         1.16 o
 -13   2   1        621.95        670.38        16.21 o
 -12   2   1        379.43        406.70        13.95 o
 -11   2   1         87.18         89.73         5.24 o
 -10   2   1        610.47        680.35        14.62 o
  -9   2   1        693.09        760.39        17.08 o
  -8   2   1        517.18        491.92        25.87 o
  -7   2   1          5.72          4.05         1.33 o
  -6   2   1         11.03          4.59         1.20 o
  -5   2   1       3700.12       3498.18        33.42 o
  -4   2   1        327.51        310.85         8.38 o
  -3   2   1       8893.61       8490.99       212.89 o
  -2   2   1       9091.68       9723.04        43.64 o
  -1   2   1       5206.88       5361.33        19.78 o
   0   2   1       2528.62       2475.63        14.06 o
   1   2   1        589.26        643.35        13.45 o
   2   2   1         70.22         69.55         2.13 o
   3   2   1        251.69        286.03         6.22 o
   4   2   1        161.78        150.78         4.93 o
   5   2   1         39.28         38.16         2.67 o
   6   2   1        153.61        171.16         6.98 o
   7   2   1        101.67         91.80         6.69 o
   8   2   1         75.02         74.17         8.02 o
   9   2   1         29.31         29.47         3.28 o
  10   2   1        261.73        271.61        12.71 o
  11   2   1        330.76        361.82        13.64 o
  12   2   1         38.46         49.50         5.31 o
  13   2   1          3.44          2.30         1.21 o
  14   2   1         39.89         39.22         3.39 o
 -14   3   1         38.49         39.24         3.09 o
 -13   3   1         10.58         11.33         2.15 o
 -12   3   1         19.48         16.03         4.24 o
 -11   3   1         77.98         80.29         6.39 o
 -10   3   1        671.56        670.04        23.12 o
  -9   3   1        142.54        165.39         7.95 o
  -8   3   1        254.36        282.33        11.73 o
  -7   3   1        149.85        140.27         8.71 o
  -6   3   1        140.40        123.43         7.75 o
  -5   3   1          1.32          0.52         0.87 o
  -4   3   1        218.40        199.97         7.21 o
  -3   3   1         35.28         32.99         3.19 o
  -2   3   1        662.45        642.82        10.84 o
  -1   3   1        849.51        918.64        21.41 o
   0   3   1        448.41        477.62         7.87 o
   1   3   1         45.29         53.35         2.32 o
   2   3   1         86.00         89.99         4.28 o
   3   3   1          5.60          2.16         0.94 o
   4   3   1        501.43        520.58        11.96 o
   5   3   1        367.90        356.31        14.89 o
   6   3   1        331.39        363.64        21.63 o
   7   3   1        540.07        484.11        31.40 o
   8   3   1          8.49          7.22         1.86 o
   9   3   1          2.44          2.30         1.38 o
  10   3   1         43.34         43.08         6.01 o
  11   3   1        681.67        700.69        64.96 o
  12   3   1         12.02         11.29         2.21 o
  13   3   1         14.42         11.88         1.86 o
  14   3   1          5.49          8.35         1.89 o
 -13   4   1        149.06        157.96         6.48 o
 -12   4   1         91.13         88.15         4.94 o
 -11   4   1          0.49         -1.70         1.70 o
 -10   4   1        373.27        385.05        10.75 o
  -9   4   1        351.68        392.29        14.55 o
  -8   4   1       1436.52       1445.26        23.74 o
  -7   4   1         48.43         48.19         4.97 o
  -6   4   1        729.28        680.42        22.63 o
  -5   4   1       1412.16       1366.87        23.08 o
  -4   4   1       1032.18       1022.00        16.68 o
  -3   4   1       3392.54       3413.89        46.45 o
  -2   4   1       1561.66       1513.42        21.34 o
  -1   4   1         26.14         21.28         1.98 o
   0   4   1        123.74        134.50         5.01 o
   1   4   1         75.91         66.96         3.94 o
   2   4   1         25.29         24.94         3.32 o
   3   4   1        389.25        403.48        16.61 o
   4   4   1        512.65        499.92        35.00 o
   5   4   1          0.39         -0.28         1.31 o
   6   4   1         14.85         12.55         3.47 o
   7   4   1         73.02         77.99         4.32 o
   8   4   1         60.78         71.01         5.33 o
   9   4   1         50.29         42.20         4.14 o
  10   4   1         17.05         17.52         2.41 o
  11   4   1         17.59         16.44         2.43 o
  12   4   1         56.33         65.71         5.00 o
  13   4   1         18.37         18.85         2.29 o
 -12   5   1         51.00         49.86         3.41 o
 -11   5   1         41.86         39.31         2.80 o
 -10   5   1         41.05         45.38         3.38 o
  -9   5   1        451.52        499.73        11.87 o
  -8   5   1        307.37        329.26         9.83 o
  -7   5   1        276.73        283.64         9.26 o
  -6   5   1         57.18         67.31         4.11 o
  -5   5   1        361.36        379.57        11.68 o
  -4   5   1         38.25         40.93         4.32 o
  -3   5   1        100.97         97.69         5.98 o
  -2   5   1          0.58          1.62         1.12 o
  -1   5   1         31.59         35.71         4.36 o
   0   5   1          3.01          3.18         1.18 o
   1   5   1        127.73        132.14         8.32 o
   2   5   1         44.41         38.02         4.63 o
   3   5   1          0.91          0.80         0.95 o
   4   5   1         20.86         16.61         2.63 o
   5   5   1         24.27         21.01         2.51 o
   6   5   1        513.65        509.71        13.84 o
   7   5   1          1.50          2.79         1.61 o
   8   5   1         85.59         89.78         5.12 o
   9   5   1          7.92          5.04         1.69 o
  10   5   1         24.89         21.27         2.41 o
  11   5   1         20.33         18.74         1.94 o
  12   5   1         55.30         60.90         6.69 o
 -10   6   1        213.67        218.36         8.29 o
  -9   6   1          4.46          4.48         1.65 o
  -8   6   1        849.33        870.27        16.17 o
  -7   6   1        259.55        278.52         9.69 o
  -6   6   1        256.91        241.58         9.30 o
  -5   6   1        820.91        829.58        23.17 o
  -4   6   1        373.85        391.02        12.03 o
  -3   6   1        205.79        220.80         7.36 o
  -2   6   1         69.35         70.82         4.61 o
  -1   6   1        160.82        159.37         5.62 o
   0   6   1        103.87         86.22         4.47 o
   1   6   1        164.62        169.50         6.30 o
   2   6   1          0.04         -1.56         1.56 o
   3   6   1       1228.22       1243.07        17.23 o
   4   6   1        122.05        118.41         5.89 o
   5   6   1        124.71        128.04         6.17 o
   6   6   1         15.42         14.40         1.89 o
   7   6   1        125.81        122.55         5.73 o
   8   6   1         52.15         47.86         3.49 o
   9   6   1          2.68          1.69         1.01 o
  10   6   1         92.58         97.30         4.37 o
  -8   7   1         77.05         76.42         5.74 o
  -7   7   1        212.88        237.79         7.40 o
  -6   7   1          1.14          0.02         1.48 o
  -5   7   1        289.51        285.48         9.32 o
  -4   7   1          2.03          1.13         1.81 o
  -3   7   1         21.77         15.18         4.69 o
  -2   7   1          2.46         -0.16         6.06 o
  -1   7   1          3.62          6.70         7.22 o
   0   7   1          0.21          0.49         1.50 o
   1   7   1        104.10         96.54         4.66 o
   2   7   1         24.00         17.91         4.99 o
   3   7   1         98.45         92.20         6.51 o
   4   7   1          2.46          1.42         1.24 o
   5   7   1        292.87        313.38         8.62 o
   6   7   1        212.13        223.62         6.84 o
   7   7   1         73.65         78.75         4.32 o
   8   7   1         65.31         70.98         5.33 o
  -5   8   1        298.08        314.41        10.44 o
  -4   8   1         76.11         72.04         4.40 o
  -3   8   1          5.25          4.83         9.13 o
  -2   8   1          1.07          3.95        10.17 o
  -1   8   1          0.44         11.08         9.70 o
   0   8   1          2.48         13.79        10.58 o
   1   8   1         46.63         46.08         4.56 o
   2   8   1         68.01         67.40         5.55 o
   3   8   1        249.87        243.14        10.30 o
   4   8   1         14.15         11.78         2.35 o
   5   8   1         13.76         14.14         4.61 o
 -15   0   2         39.19         52.20         6.18 o
 -14   0   2        512.32        546.42        24.38 o
 -13   0   2       1210.29       1393.99        44.37 o
 -12   0   2       1831.65       1733.54        53.20 o
 -11   0   2        953.97       1124.02        55.34 o
 -10   0   2         78.15         76.33        11.58 o
  -9   0   2          9.29          8.12         4.82 o
  -8   0   2       1697.58       1793.65        64.96 o
  -7   0   2        973.98       1001.06        24.35 o
  -6   0   2       1327.48       1396.79        19.42 o
  -5   0   2      10248.02       9164.91       133.41 o
  -4   0   2        266.85        206.61         7.39 o
  -3   0   2        360.14        356.32         8.47 o
  -2   0   2       6222.83       4874.70       470.17 o
  -1   0   2        154.83        160.01         7.12 o
   0   0   2        352.51        304.31        31.36 o
   1   0   2        758.98        720.13        14.15 o
   2   0   2       3231.79       3904.39        50.28 o
   3   0   2        164.51        114.38         5.11 o
   4   0   2          0.46          0.56         0.92 o
   5   0   2       1342.19       1226.21        23.96 o
   6   0   2        975.92        855.80        31.55 o
   7   0   2        513.54        488.44        25.95 o
   8   0   2        554.38        597.92        30.79 o
   9   0   2         49.36         32.34         5.32 o
  10   0   2        112.97        143.01        10.67 o
  11   0   2        534.82        546.52        57.79 o
  12   0   2        356.83        334.03        25.07 o
  13   0   2        350.62        355.43        21.77 o
  14   0   2         19.41         21.91         4.99 o
 -15   1   2        190.56        196.12        11.38 o
 -14   1   2         77.02         81.20         5.20 o
 -13   1   2         33.05         37.37         4.13 o
 -12   1   2        622.67        707.95        23.13 o
 -11   1   2         54.51         46.26         4.23 o
 -10   1   2         13.57         18.00         2.26 o
  -9   1   2         16.58          5.28         2.34 o
  -8   1   2          2.48         -1.22         2.19 o
  -7   1   2        168.81        175.44         7.98 o
  -6   1   2        615.65        550.72        13.70 o
  -5   1   2       1795.20       1548.07        33.57 o
  -4   1   2        544.85        461.22         7.59 o
  -3   1   2       3680.82       3392.79        32.79 o
  -2   1   2      17704.68      18879.93        58.18 o
  -1   1   2       9982.27       9887.63        56.36 o
   0   1   2       2039.33       2064.35        31.59 o
   2   1   2       5704.32       5712.35        32.02 o
   3   1   2       1025.18        961.48        14.34 o
   4   1   2        124.06        163.10        11.05 o
   5   1   2         20.86         23.82         2.52 o
   6   1   2         18.99         17.41         2.01 o
   7   1   2        198.31        174.82         9.02 o
   8   1   2        426.16        428.68        15.27 o
   9   1   2       1525.35       1776.08        53.21 o
  10   1   2       2847.36       3262.54        51.02 o
  11   1   2       1309.97       1403.78        27.36 o
  12   1   2          6.44          6.71         1.95 o
  13   1   2         36.45         29.34         3.23 o
  14   1   2         19.72         19.85         2.22 o
 -14   2   2        142.59        134.51         6.21 o
 -13   2   2       1300.44       1378.66        30.28 o
 -12   2   2        308.33        316.94        10.70 o
 -11   2   2        985.18       1145.83        18.89 o
 -10   2   2        222.52        227.08         8.45 o
  -9   2   2         32.96         33.54         3.47 o
  -8   2   2        505.87        449.45        18.15 o
  -7   2   2        110.69        103.22         9.33 o
  -6   2   2        533.53        524.19        12.33 o
  -5   2   2       1154.86       1146.64        16.96 o
  -4   2   2         42.33         36.79         3.31 o
  -3   2   2         84.36         90.67         3.66 o
  -2   2   2       7609.35       7526.47       118.35 o
  -1   2   2       2249.11       2358.25        25.90 o
   0   2   2       2857.77       2938.09        45.99 o
   1   2   2        299.91        296.37         4.38 o
   2   2   2        118.22        114.78         2.64 o
   3   2   2          7.46          8.24         1.03 o
   4   2   2          1.00          0.54         0.81 o
   5   2   2         46.03         42.54         3.57 o
   6   2   2        364.21        380.60        15.14 o
   7   2   2        557.61        528.03        24.26 o
   8   2   2        273.60        289.41        16.08 o
   9   2   2        475.99        464.01        22.04 o
  10   2   2        210.73        228.88        11.03 o
  11   2   2        434.11        457.21        13.19 o
  12   2   2         55.48         47.15         4.03 o
  13   2   2        181.13        178.95         7.09 o
  14   2   2          0.23          0.13         1.10 o
 -14   3   2         10.90          9.22         1.63 o
 -13   3   2         63.57         62.06         4.48 o
 -12   3   2         38.29         41.12         4.34 o
 -11   3   2        204.13        218.41         9.04 o
 -10   3   2          0.00         -1.29         1.53 o
  -9   3   2          6.53          6.16         1.96 o
  -8   3   2         71.62         74.14         6.00 o
  -7   3   2         62.77         57.17         4.76 o
  -6   3   2        212.58        220.96         8.79 o
  -5   3   2        108.26        109.21         5.83 o
  -4   3   2        521.46        546.47        14.03 o
  -3   3   2        419.71        435.19         8.77 o
  -2   3   2        450.60        472.09         7.84 o
  -1   3   2         26.64         27.42         1.70 o
   0   3   2         11.23          5.93         0.99 o
   1   3   2         27.43         20.17         1.40 o
   2   3   2         29.69         26.48         2.33 o
   3   3   2        388.38        372.03         9.43 o
   4   3   2          2.44          1.97         1.08 o
   5   3   2        560.88        571.74        19.12 o
   6   3   2        393.59        357.40        13.49 o
   7   3   2         35.51         32.40         4.38 o
   8   3   2          0.00          1.82         2.02 o
   9   3   2        114.94        123.37        10.13 o
  10   3   2         55.73         45.80         4.92 o
  11   3   2         58.21         55.57         4.55 o
  12   3   2          7.10          5.84         1.76 o
  13   3   2         13.19         15.15         2.08 o
 -13   4   2        407.26        432.82         8.92 o
 -12   4   2         54.85         52.93         3.87 o
 -11   4   2        252.70        269.44         9.29 o
 -10   4   2        688.58        656.78        18.24 o
  -9   4   2         11.73          9.16         2.21 o
  -8   4   2          9.05          9.44         2.14 o
  -7   4   2          0.07          2.03         2.12 o
  -6   4   2        495.81        419.97        23.78 o
  -5   4   2        133.84        132.52         8.31 o
  -4   4   2          3.42          2.98         2.28 o
  -3   4   2        432.88        428.39        14.74 o
  -2   4   2       2162.54       2247.19        27.02 o
  -1   4   2        221.46        241.49         6.91 o
   0   4   2       1621.27       1702.76        45.80 o
   1   4   2        302.91        302.99         9.67 o
   2   4   2        648.52        654.53        21.17 o
   3   4   2          1.33          3.52         2.12 o
   4   4   2        258.88        235.81        15.47 o
   5   4   2         24.54         19.69         4.17 o
   6   4   2        221.67        245.28         8.01 o
   7   4   2         72.43         87.22         4.63 o
   8   4   2         96.84        102.33         5.02 o
   9   4   2        444.04        468.77        12.30 o
  10   4   2          0.46          1.95         1.24 o
  11   4   2         20.57         21.47         3.25 o
  12   4   2          1.52          0.91         1.40 o
  13   4   2          3.26          5.96         1.36 o
 -12   5   2         16.14         14.36         1.89 o
 -11   5   2         28.79         30.19         2.81 o
 -10   5   2         12.24         11.81         2.12 o
  -9   5   2        161.44        158.23         6.16 o
  -8   5   2        367.86        386.99        12.27 o
  -7   5   2          1.81          1.75         1.03 o
  -6   5   2        206.96        231.21         9.14 o
  -5   5   2         17.65         14.92         2.70 o
  -4   5   2        343.49        363.11        11.12 o
  -3   5   2         30.81         34.14         2.80 o
  -2   5   2          1.70         -1.99         1.99 o
  -1   5   2         38.73         42.84         4.71 o
   0   5   2          0.00         -0.92         1.18 o
   1   5   2         43.96         48.91         5.25 o
   2   5   2          3.35          1.94         3.69 o
   3   5   2         60.59         65.82         4.20 o
   4   5   2        264.26        268.78         8.63 o
   5   5   2        291.04        299.12        10.50 o
   6   5   2         49.77         46.81         4.27 o
   7   5   2          0.03          0.18         1.23 o
   8   5   2        204.36        215.81         7.88 o
   9   5   2         61.65         58.63         4.80 o
  10   5   2          3.05          2.72         1.13 o
  11   5   2         14.79         17.38         1.82 o
  12   5   2          9.17          8.61         2.79 o
 -10   6   2         90.04         86.85         4.89 o
  -9   6   2         16.25         18.06         2.68 o
  -8   6   2        180.21        167.88         8.25 o
  -7   6   2         21.64         19.35         2.61 o
  -6   6   2        194.25        210.71         8.64 o
  -5   6   2        157.37        165.81         7.86 o
  -4   6   2         64.21         61.54         4.85 o
  -3   6   2          7.56          5.83         1.94 o
  -2   6   2         28.84         33.37         2.99 o
  -1   6   2          0.36          0.93         1.30 o
   0   6   2        288.85        273.23         8.14 o
   1   6   2         61.70         59.88         3.84 o
   2   6   2         29.04         25.87         2.64 o
   3   6   2          3.54          3.52         1.33 o
   4   6   2        507.28        481.74        12.91 o
   5   6   2          7.12          5.09         1.40 o
   6   6   2          0.10         -0.69         1.50 o
   7   6   2          5.60          3.26         1.38 o
   8   6   2          1.00         -0.19         1.15 o
   9   6   2         11.16         14.04         2.00 o
  10   6   2         40.65         40.51         2.82 o
  -8   7   2         18.34         15.54         2.11 o
  -7   7   2          1.12         -0.77         1.55 o
  -6   7   2         22.95         17.61         2.03 o
  -5   7   2         79.14         71.00         4.58 o
  -4   7   2         34.52         28.46         4.03 o
  -3   7   2         17.38         10.76         3.21 o
  -2   7   2         51.10         37.87         6.71 o
  -1   7   2         38.64         41.60         4.22 o
   0   7   2         13.39         11.83         2.27 o
   1   7   2         11.54          8.47         3.51 o
   2   7   2         44.73         42.56         5.45 o
   3   7   2         58.42         62.73         5.22 o
   4   7   2          3.31          3.43         1.41 o
   5   7   2        138.82        133.54         5.63 o
   6   7   2         19.98         21.31         2.56 o
   7   7   2         51.24         60.33         3.81 o
   8   7   2          3.41          3.21         1.15 o
  -5   8   2         62.65         75.25         5.18 o
  -4   8   2         29.73         34.67         3.91 o
  -3   8   2        140.95        132.12         7.89 o
  -2   8   2         37.29         37.82         4.96 o
  -1   8   2          5.98         16.35         5.72 o
   0   8   2         48.22         44.74         4.53 o
   1   8   2         16.26         16.17         2.79 o
   2   8   2        134.62        156.71         9.34 o
   3   8   2          3.09          5.23         1.87 o
   4   8   2         96.36         98.81         6.27 o
   5   8   2         50.74         55.72         8.57 o
 -14   1   3         50.06         53.47         4.17 o
 -13   1   3         59.86         54.55         5.01 o
 -12   1   3        174.88        197.12        12.43 o
 -11   1   3          0.92          0.83         1.23 o
 -10   1   3         25.51         26.25         2.89 o
  -9   1   3         45.84         51.89         4.09 o
  -8   1   3        210.21        169.54        11.87 o
  -7   1   3        147.88        145.77         5.90 o
  -6   1   3        125.67        136.94         5.20 o
  -5   1   3        983.39        998.46        41.91 o
  -4   1   3        100.69         90.69         4.62 o
  -3   1   3       3037.24       2943.94        52.28 o
  -2   1   3       1959.37       1748.29        20.11 o
  -1   1   3       4390.68       4349.51        31.37 o
   0   1   3        117.35         82.27         1.67 o
   1   1   3        368.89        425.29         8.84 o
   2   1   3         56.86         54.86         2.64 o
   3   1   3         91.82         95.13         3.93 o
   4   1   3       1133.95       1265.20        29.65 o
   5   1   3         33.02         44.69         4.01 o
   6   1   3        238.85        270.95         8.14 o
   7   1   3        121.24        128.92         9.91 o
   8   1   3         32.74         27.11         4.83 o
   9   1   3        983.36       1058.37        37.10 o
  10   1   3        148.74        156.63         9.19 o
  11   1   3         40.05         40.91         4.70 o
  12   1   3         73.29         73.52         5.24 o
  13   1   3          7.66          6.75         1.70 o
  14   1   3         20.13         23.63         2.23 o
 -14   2   3         43.17         46.67         4.52 o
 -13   2   3         30.96         23.83         3.13 o
 -12   2   3         98.01        102.22         5.95 o
 -11   2   3        150.25        135.48         6.51 o
 -10   2   3          0.44          0.07         1.38 o
  -9   2   3         36.24         31.17         4.17 o
  -8   2   3        110.59         91.11         6.02 o
  -7   2   3         75.54         62.46         4.70 o
  -6   2   3        169.32        158.24         6.97 o
  -5   2   3        183.08        170.46         6.73 o
  -4   2   3        158.51        150.11         8.70 o
  -3   2   3        107.93        137.42         4.29 o
  -2   2   3         23.87         20.29         1.64 o
  -1   2   3        814.39        882.18        10.09 o
   0   2   3       1913.56       1997.57        23.65 o
   1   2   3       2052.39       2170.50        25.92 o
   2   2   3        203.53        220.01         6.09 o
   3   2   3          0.92          0.52         0.92 o
   4   2   3        323.93        334.50        13.15 o
   5   2   3        173.03        152.39         7.81 o
   6   2   3          2.90          1.78         1.17 o
   7   2   3         59.51         65.92         5.88 o
   8   2   3        121.73        117.00         8.05 o
   9   2   3       1191.88       1130.17        29.59 o
  10   2   3         27.10         33.02         3.59 o
  11   2   3          3.64          6.03         1.83 o
  12   2   3        178.36        179.15         6.96 o
  13   2   3         18.15         17.79         2.80 o
  14   2   3         41.49         44.12         2.80 o
 -14   3   3         63.85         64.58         3.88 o
 -13   3   3         26.37         28.39         3.11 o
 -12   3   3        225.27        242.87        15.34 o
 -11   3   3         26.40         31.43         3.76 o
 -10   3   3        179.31        154.46         7.97 o
  -9   3   3        302.89        285.72        12.31 o
  -8   3   3         44.08         42.09         4.05 o
  -7   3   3         36.30         34.93         3.80 o
  -6   3   3          4.71          0.99         1.12 o
  -5   3   3       1019.13        960.89        20.25 o
  -4   3   3         25.45         34.28         3.11 o
  -3   3   3       1987.09       2023.64        19.82 o
  -2   3   3        255.24        257.66         5.49 o
  -1   3   3       4264.83       4420.38        57.38 o
   0   3   3        403.81        442.73        15.31 o
   1   3   3          2.52          5.63         1.15 o
   2   3   3       1399.07       1509.75        21.59 o
   3   3   3        124.06        134.23         5.99 o
   4   3   3        213.59        227.93         8.21 o
   5   3   3          3.20          4.24         1.44 o
   6   3   3        419.03        365.66        12.35 o
   7   3   3        251.21        255.82        12.17 o
   8   3   3         91.02         96.28         6.94 o
   9   3   3       1072.15       1185.61        30.87 o
  10   3   3         88.10         95.24         6.40 o
  11   3   3         32.10         28.99         3.18 o
  12   3   3         74.66         67.90         4.56 o
  13   3   3        136.30        171.30         6.02 o
 -13   4   3        112.93        133.61         4.93 o
 -12   4   3        159.95        160.20         9.22 o
 -11   4   3         28.80         27.09         3.14 o
 -10   4   3         99.92         88.64         5.81 o
  -9   4   3          3.25          2.38         2.04 o
  -8   4   3        129.81        126.14         8.32 o
  -7   4   3        109.73        122.56         6.70 o
  -6   4   3         22.03         23.02         2.55 o
  -5   4   3         23.98         20.86         3.34 o
  -4   4   3          0.01          0.66         1.01 o
  -3   4   3        302.45        307.60         9.93 o
  -2   4   3       1447.27       1527.08        21.17 o
  -1   4   3          2.19          0.82         1.04 o
   0   4   3        271.30        288.81         8.19 o
   1   4   3        538.44        498.92        18.01 o
   2   4   3          4.86          3.97         2.14 o
   3   4   3         15.58         23.35         4.24 o
   4   4   3         83.32         95.34        12.05 o
   5   4   3         31.99         31.23         5.14 o
   6   4   3         59.43         53.66         3.92 o
   7   4   3         12.63         12.35         1.84 o
   8   4   3         46.95         46.32         3.48 o
   9   4   3        912.76        955.70        25.50 o
  10   4   3          3.47          6.15         1.73 o
  11   4   3          2.65          4.01         2.72 o
  12   4   3        129.56        120.75         6.32 o
 -12   5   3         51.33         51.32         4.24 o
 -11   5   3         19.38         21.26         2.41 o
 -10   5   3         85.37         75.18         4.35 o
  -9   5   3         55.73         51.97         4.40 o
  -8   5   3         67.78         61.86         4.33 o
  -7   5   3         41.79         34.63         2.92 o
  -6   5   3         29.18         28.24         2.91 o
  -5   5   3         18.61         22.87         3.39 o
  -4   5   3          0.00          1.08         1.27 o
  -3   5   3        214.47        212.72         6.79 o
  -2   5   3         28.01         28.95         3.41 o
  -1   5   3        677.38        682.00        23.29 o
   0   5   3        200.58        204.11        12.72 o
   1   5   3        506.59        511.77        16.53 o
   2   5   3        824.84        862.05        15.49 o
   3   5   3         22.00         26.97         2.46 o
   4   5   3          0.34          0.16         1.04 o
   5   5   3         47.94         47.04         4.19 o
   6   5   3         30.57         31.02         3.14 o
   7   5   3         42.91         41.79         3.49 o
   8   5   3        196.95        198.41         7.52 o
   9   5   3         24.10         27.32         3.20 o
  10   5   3          0.01          0.56         1.33 o
  11   5   3          0.40          1.86         1.85 o
 -10   6   3         42.29         39.70         3.25 o
  -9   6   3         20.19         18.33         3.45 o
  -8   6   3          0.28          0.72         1.22 o
  -7   6   3        116.72        123.34         6.41 o
  -6   6   3         10.11          8.68         1.94 o
  -5   6   3          0.00         -0.51         1.48 o
  -4   6   3        140.70        145.41         6.53 o
  -3   6   3         42.67         48.45         3.46 o
  -2   6   3        877.15        892.73        16.07 o
  -1   6   3          4.47          1.71         1.66 o
   0   6   3        122.98        107.80         5.68 o
   1   6   3         90.55         91.37         4.70 o
   2   6   3         25.64         23.38         2.10 o
   3   6   3        120.21        115.60         5.90 o
   4   6   3         46.99         54.64         4.15 o
   5   6   3        104.62         92.60         5.28 o
   6   6   3          0.13         -0.60         1.23 o
   7   6   3         68.24         71.39         4.41 o
   8   6   3          0.33          0.19         1.17 o
   9   6   3        118.59        135.24         5.74 o
  10   6   3         23.04         32.45         2.86 o
  -8   7   3         54.13         50.33         4.44 o
  -7   7   3        118.38        110.86         4.94 o
  -6   7   3          3.82          2.94         1.48 o
  -5   7   3        143.02        148.89         6.57 o
  -4   7   3         32.46         29.33         3.03 o
  -3   7   3         70.83         63.29         5.44 o
  -2   7   3          0.63         -0.49         2.44 o
  -1   7   3        328.98        318.26        10.30 o
   0   7   3          3.63          4.64         1.81 o
   1   7   3        204.47        194.76         7.19 o
   2   7   3         67.74         53.84         3.97 o
   3   7   3         12.11          9.81         2.38 o
   4   7   3          1.62          0.92         1.41 o
   5   7   3        202.05        204.97         7.78 o
   6   7   3          1.04          1.92         1.47 o
   7   7   3        169.64        184.90         7.36 o
   8   7   3          0.77         -1.15         1.33 o
  -5   8   3         12.37         12.95         2.21 o
  -4   8   3          1.89          0.58         2.44 o
  -3   8   3         25.01         20.67         3.14 o
  -2   8   3        219.29        209.95         9.85 o
  -1   8   3          5.06          5.03         1.54 o
   0   8   3          0.11         -0.50         1.22 o
   1   8   3         45.15         44.61         4.36 o
   2   8   3         86.76         93.88         5.58 o
   3   8   3          4.27          2.81         1.52 o
   4   8   3          1.09         -2.26         5.32 o
 -14   0   4          0.03         -1.94         2.85 o
 -13   0   4         89.31        104.30        12.01 o
 -12   0   4         12.50         12.82         5.00 o
 -11   0   4         60.11         52.82         9.61 o
 -10   0   4        113.03         89.67        12.19 o
  -9   0   4          2.49         -1.36         1.70 o
  -8   0   4       1142.69       1109.38        36.06 o
  -7   0   4        261.53        280.41        14.96 o
  -6   0   4        880.52        815.82        20.15 o
  -5   0   4       1307.85       1215.53        25.64 o
  -4   0   4        151.27        177.00         8.95 o
  -3   0   4       1326.12       1166.78        27.33 o
  -2   0   4        576.03        664.27        17.46 o
  -1   0   4       3553.96       3431.53        36.71 o
   0   0   4       4353.95       5146.20       278.33 o
   1   0   4       1095.45       1020.74        22.75 o
   2   0   4        326.88        398.94        15.60 o
   3   0   4        859.83       1042.57        18.70 o
   4   0   4       2590.31       3041.95       350.63 o
   5   0   4       2016.38       2305.26        94.52 o
   6   0   4       2468.63       2659.26       202.78 o
   7   0   4        244.78        231.45        19.17 o
   8   0   4        102.29        110.82        14.26 o
   9   0   4        147.91        157.55        10.90 o
  10   0   4        468.42        475.63        19.23 o
  11   0   4         66.04         63.77         7.14 o
  12   0   4        130.78        135.49         7.87 o
  13   0   4         41.86         41.96         5.56 o
  14   0   4        104.82        116.79         9.92 o
 -14   1   4        191.20        192.22         9.98 o
 -13   1   4         65.09         59.76         5.11 o
 -12   1   4          9.28          7.51         1.68 o
 -11   1   4        582.75        628.12        15.39 o
 -10   1   4         73.91         98.86         6.26 o
  -9   1   4       1130.75       1244.37        31.34 o
  -8   1   4        275.68        301.70        15.88 o
  -7   1   4       1768.28       1548.88        54.71 o
  -6   1   4       5120.69       4727.96        50.37 o
  -5   1   4       1156.42       1221.54        27.08 o
  -4   1   4        341.54        372.81        15.34 o
  -3   1   4          9.20         12.64         1.56 o
  -2   1   4          0.13          1.76         0.48 o
  -1   1   4        637.41        666.54        14.13 o
   0   1   4         32.72         46.76         2.00 o
   1   1   4         60.99         66.46         2.65 o
   2   1   4        942.70        921.74        35.83 o
   3   1   4         27.52         33.29         3.03 o
   4   1   4       4668.86       5384.16        56.35 o
   5   1   4        487.59        616.04        18.51 o
   6   1   4       2475.75       2428.38        42.21 o
   7   1   4        126.40        116.16         9.88 o
   8   1   4       1043.50        962.83       112.36 o
   9   1   4        253.87        264.34        15.18 o
  10   1   4        302.94        283.64        12.32 o
  11   1   4        106.07        108.00         6.56 o
  12   1   4        717.50        695.97        17.75 o
  13   1   4        430.57        430.02         9.56 o
  14   1   4        472.70        466.66        11.93 o
 -14   2   4         22.13         22.05         3.23 o
 -13   2   4          0.00         -1.10         1.37 o
 -12   2   4         15.89         15.26         2.37 o
 -11   2   4         54.10         52.01         4.03 o
 -10   2   4         80.21         68.25         4.67 o
  -9   2   4         57.12         62.89         4.98 o
  -8   2   4        240.22        185.47         8.69 o
  -7   2   4        493.50        408.59        12.23 o
  -6   2   4        324.53        323.14        10.55 o
  -5   2   4       1250.65       1123.66        37.00 o
  -4   2   4          7.95         11.04         2.35 o
  -3   2   4        111.24        131.83         6.17 o
  -2   2   4        390.87        351.97        11.19 o
  -1   2   4        469.30        508.63         9.07 o
   0   2   4        823.06        932.85        15.16 o
   1   2   4       1885.46       1903.20        17.22 o
   2   2   4          0.00          0.64         0.93 o
   3   2   4          8.92         10.91         1.70 o
   4   2   4        702.02        774.99        29.67 o
   5   2   4        472.23        458.95        12.06 o
   6   2   4        842.80        853.18        22.84 o
   7   2   4          4.23          8.05         2.27 o
   8   2   4         12.79         10.52         4.43 o
   9   2   4         75.97         70.95         5.29 o
  10   2   4        167.38        173.10         7.35 o
  11   2   4         45.27         48.51         3.81 o
  12   2   4          3.17          1.04         1.34 o
  13   2   4          0.00          0.82         1.40 o
  14   2   4         30.35         27.58         4.34 o
 -14   3   4          0.28         -0.62         1.18 o
 -13   3   4         25.96         26.81         3.80 o
 -12   3   4         13.71         20.88         3.18 o
 -11   3   4        145.86        127.55         6.86 o
 -10   3   4          0.12          4.45         1.74 o
  -9   3   4       1035.14       1030.55        23.42 o
  -8   3   4        192.53        228.22        12.26 o
  -7   3   4         14.24         15.35         2.97 o
  -6   3   4         90.13        100.39         7.17 o
  -5   3   4         77.80         91.37         6.29 o
  -4   3   4        940.76       1004.31        22.57 o
  -3   3   4        870.62        895.06        13.41 o
  -2   3   4       1961.06       2063.97        21.05 o
  -1   3   4        691.31        699.45        10.36 o
   0   3   4       1275.44       1417.42        17.14 o
   1   3   4        281.33        298.04         8.01 o
   2   3   4        972.75       1000.48        18.87 o
   3   3   4          0.85          1.37         1.03 o
   4   3   4        841.12        904.21        20.34 o
   5   3   4        100.66        101.31         7.28 o
   6   3   4          3.44          2.83         2.11 o
   7   3   4        391.14        411.34        10.67 o
   8   3   4       1044.67       1048.72        19.89 o
   9   3   4        976.88        994.47        32.65 o
  10   3   4        554.58        572.55        16.45 o
  11   3   4        108.35        108.90         6.15 o
  12   3   4          0.22         -0.85         1.21 o
  13   3   4        256.77        255.78        10.18 o
 -13   4   4        227.83        223.87         8.71 o
 -12   4   4         58.13         61.45         5.73 o
 -11   4   4         13.06          9.21         2.12 o
 -10   4   4         26.85         21.76         3.07 o
  -9   4   4          0.18          0.12         1.79 o
  -8   4   4          2.73          1.55         1.38 o
  -7   4   4        304.26        325.06         9.93 o
  -6   4   4        161.21        182.92         8.02 o
  -5   4   4        100.27         94.76         7.14 o
  -4   4   4          0.00         -2.90         3.51 o
  -3   4   4         24.38         18.26         2.57 o
  -2   4   4        253.43        249.34         8.95 o
  -1   4   4        677.51        662.70        14.24 o
   0   4   4        341.71        355.02        10.62 o
   1   4   4         31.60         29.53         4.69 o
   2   4   4       1115.35       1080.45        27.78 o
   3   4   4         38.65         34.48         5.26 o
   4   4   4          8.98          7.49         2.90 o
   5   4   4         53.99         61.05         3.77 o
   6   4   4         88.58         85.37         4.95 o
   7   4   4          0.00         -1.53         1.53 o
   8   4   4         79.27         76.78         4.84 o
   9   4   4         13.81         14.57         2.49 o
  10   4   4         47.30         50.20         4.15 o
  11   4   4        103.91        112.77         6.78 o
  12   4   4         37.64         43.75         3.67 o
 -12   5   4          0.00          0.62         1.23 o
 -11   5   4         35.00         23.62         2.38 o
 -10   5   4          0.01          0.31         1.23 o
  -9   5   4         74.95         69.03         5.07 o
  -8   5   4        495.95        538.25        18.77 o
  -7   5   4         40.81         33.37         2.73 o
  -6   5   4         50.65         54.53         3.39 o
  -5   5   4          1.37          2.61         1.19 o
  -4   5   4          0.11          2.09         1.39 o
  -3   5   4         50.64         43.05         3.75 o
  -2   5   4        168.32        165.64         6.62 o
  -1   5   4         36.78         35.24         3.99 o
   0   5   4        521.45        568.74        13.66 o
   1   5   4         18.07         19.20         2.07 o
   2   5   4         60.65         62.97         3.79 o
   3   5   4        389.84        402.23         9.66 o
   4   5   4        291.51        299.89         9.38 o
   5   5   4          0.84         -0.12         1.29 o
   6   5   4        308.98        315.25         9.75 o
   7   5   4        271.49        263.93         8.83 o
   8   5   4          8.23          6.42         1.84 o
   9   5   4        193.92        191.86         7.73 o
  10   5   4         27.31         22.60         3.46 o
  11   5   4          7.03          4.38         1.65 o
 -10   6   4         11.24          9.17         2.21 o
  -9   6   4         39.92         44.10         3.91 o
  -8   6   4         15.87         15.13         2.20 o
  -7   6   4         23.09         19.51         2.69 o
  -6   6   4          0.15          1.33         1.39 o
  -5   6   4          5.67          6.74         1.75 o
  -4   6   4         19.76         24.89         2.70 o
  -3   6   4         29.79         28.83         3.25 o
  -2   6   4        204.19        200.56         8.55 o
  -1   6   4        140.96        129.15         7.49 o
   0   6   4         15.34         21.24         2.67 o
   1   6   4         14.51         12.70         1.87 o
   2   6   4        494.34        496.21        10.05 o
   3   6   4          0.41          1.93         1.33 o
   4   6   4         42.89         38.85         3.15 o
   5   6   4          0.21          1.32         1.42 o
   6   6   4         38.16         32.37         3.12 o
   7   6   4         57.00         60.52         4.43 o
   8   6   4          5.64          4.78         1.50 o
   9   6   4         45.39         49.24         3.33 o
  10   6   4         13.09         13.66         2.22 o
  -8   7   4         21.84         22.13         4.05 o
  -7   7   4         18.52         13.79         1.87 o
  -6   7   4          0.81         -1.26         1.26 o
  -5   7   4          5.46          4.62         1.31 o
  -4   7   4        144.26        154.19        14.30 o
  -3   7   4         20.80         25.29         4.57 o
  -2   7   4         30.49         25.60         3.38 o
  -1   7   4         59.64         51.51         5.37 o
   0   7   4          0.11          0.62         1.84 o
   1   7   4          4.58          4.39         1.69 o
   2   7   4          0.71          0.47         1.14 o
   3   7   4        120.48        117.72         6.95 o
   4   7   4         42.50         42.57         3.65 o
   5   7   4         32.41         37.77         3.43 o
   6   7   4        125.97        129.98         6.55 o
   7   7   4         15.12         14.05         1.71 o
  -4   8   4        117.53        125.99         7.83 o
  -3   8   4        164.66        168.88         8.33 o
  -2   8   4        161.74        151.72         8.11 o
  -1   8   4         42.56         48.61         3.80 o
   0   8   4          6.78          5.82         1.68 o
   1   8   4          1.47         -0.15         1.20 o
   2   8   4         29.37         41.46         9.90 o
   3   8   4          1.52          1.06         1.26 o
   4   8   4          0.29         -2.63         2.63 o
 -14   1   5          5.90          9.05         2.06 o
 -13   1   5         33.42         32.96         4.86 o
 -12   1   5          8.83          4.99         1.97 o
 -11   1   5          3.77          0.28         1.19 o
 -10   1   5         14.13         17.19         3.21 o
  -9   1   5          2.10          2.58         1.54 o
  -8   1   5        560.11        484.69        16.14 o
  -7   1   5        351.80        308.42         9.13 o
  -6   1   5         10.42          8.05         1.48 o
  -5   1   5          3.27          0.82         0.86 o
  -4   1   5         15.47         15.23         2.15 o
  -3   1   5        534.86        602.27        10.93 o
  -2   1   5         18.38         20.14         1.63 o
  -1   1   5        173.67        185.10         3.93 o
   0   1   5        872.78        921.85        53.46 o
   1   1   5          4.12          5.23         0.84 o
   2   1   5         77.23        108.19         5.98 o
   3   1   5         85.66         91.84         5.26 o
   4   1   5       3269.23       3460.02        42.30 o
   5   1   5         74.31         66.37         4.52 o
   6   1   5         30.61         44.52         4.69 o
   7   1   5          0.88          0.58         1.42 o
   8   1   5         19.01         20.47         2.77 o
   9   1   5        304.72        302.47         9.66 o
  10   1   5        155.02        145.91         6.71 o
  11   1   5         17.48         13.62         2.35 o
  12   1   5         63.52         62.65         4.65 o
  13   1   5         28.39         31.43         2.97 o
  14   1   5          4.44          3.48         2.31 o
 -14   2   5         59.97         62.03         4.84 o
 -13   2   5          0.17          1.56         1.07 o
 -12   2   5         47.45         48.01         3.64 o
 -11   2   5        173.36        175.02         7.33 o
 -10   2   5         33.80         38.65         4.05 o
  -9   2   5        180.77        200.26         9.14 o
  -8   2   5          0.66          1.70         1.13 o
  -7   2   5        104.11         84.93         6.55 o
  -6   2   5          0.29          4.64         1.65 o
  -5   2   5         93.15         78.65         6.93 o
  -4   2   5       1261.90       1161.68        36.09 o
  -3   2   5       3063.05       3315.69        54.91 o
  -2   2   5         16.38          8.47         1.18 o
  -1   2   5        270.21        250.69         5.23 o
   0   2   5        299.28        325.35         6.03 o
   1   2   5       1911.06       2208.46        34.90 o
   2   2   5       1852.84       2076.49        26.09 o
   3   2   5          0.06          0.47         1.64 o
   4   2   5        696.62        689.40        17.09 o
   5   2   5         29.46         29.15         3.90 o
   6   2   5         17.64         22.96         3.66 o
   7   2   5          1.94          1.26         1.27 o
   8   2   5        743.79        748.82        16.80 o
   9   2   5        331.62        363.03        10.64 o
  10   2   5          7.84          5.53         1.41 o
  11   2   5        329.44        352.55        11.24 o
  12   2   5         72.35         67.42         4.53 o
  13   2   5          9.78         11.50         1.87 o
 -13   3   5         37.90         42.20         4.51 o
 -12   3   5        203.62        193.49         7.60 o
 -11   3   5         10.18          5.47         2.09 o
 -10   3   5         81.88         68.01         5.26 o
  -9   3   5         42.65         41.89         4.08 o
  -8   3   5        491.97        478.23        28.47 o
  -7   3   5        188.37        189.30        16.15 o
  -6   3   5          0.09         -1.44         2.05 o
  -5   3   5         50.23         47.65         4.72 o
  -4   3   5        727.21        713.63        17.42 o
  -3   3   5        111.26        119.89         5.08 o
  -2   3   5        232.35        237.12         6.36 o
  -1   3   5        611.30        631.56        11.29 o
   0   3   5       1821.80       2075.26        22.50 o
   1   3   5        148.23        146.82         7.19 o
   2   3   5         99.05         86.31         5.75 o
   3   3   5       1833.70       1792.18        27.87 o
   4   3   5       2616.27       2450.23        36.23 o
   5   3   5        679.81        620.40        18.61 o
   6   3   5         10.90          7.22         2.42 o
   7   3   5         71.14         76.06         5.32 o
   8   3   5       1125.08       1139.62        25.13 o
   9   3   5        321.98        296.36        10.73 o
  10   3   5        743.32        774.42        23.91 o
  11   3   5         36.81         44.37         3.86 o
  12   3   5        139.12        129.18         5.68 o
  13   3   5          6.09          6.98         2.04 o
 -13   4   5          4.33          3.44         1.88 o
 -12   4   5         14.24         13.45         2.31 o
 -11   4   5        130.19        113.68         5.88 o
 -10   4   5        126.97        116.10         7.55 o
  -9   4   5        101.44        106.14         7.20 o
  -8   4   5          0.02          0.31         1.46 o
  -7   4   5         24.19         18.48         2.77 o
  -6   4   5         10.82         22.14         2.88 o
  -5   4   5         11.70         11.47         1.65 o
  -4   4   5        756.57        777.95        20.13 o
  -3   4   5       1694.64       1743.62        31.12 o
  -2   4   5        212.63        185.05         7.84 o
  -1   4   5          1.98          3.37         1.42 o
   0   4   5        156.96        139.12         7.96 o
   1   4   5       1557.93       1616.74        41.83 o
   2   4   5        138.93        135.89         8.26 o
   3   4   5         38.41         29.15         6.59 o
   4   4   5        477.64        482.89        12.11 o
   5   4   5         84.47         78.52         4.75 o
   6   4   5         91.91         93.87         5.29 o
   7   4   5         93.33         91.87         5.23 o
   8   4   5        322.03        313.19        10.96 o
   9   4   5          1.19          2.54         1.27 o
  10   4   5         17.26         17.42         2.55 o
  11   4   5         17.24         16.01         2.62 o
  12   4   5        311.91        334.22        11.05 o
 -11   5   5         21.82         22.67         2.23 o
 -10   5   5          2.25          1.74         1.25 o
  -9   5   5          0.64          1.45         1.16 o
  -8   5   5          1.21          2.07         1.40 o
  -7   5   5          1.08          1.84         2.36 o
  -6   5   5         16.57         10.86         1.85 o
  -5   5   5         91.44        100.91         5.52 o
  -4   5   5       1610.65       1679.29        35.62 o
  -3   5   5       1550.79       1624.48        31.07 o
  -2   5   5         73.07         67.49         5.43 o
  -1   5   5          7.36          9.82         2.99 o
   0   5   5        233.65        262.89         8.41 o
   1   5   5        268.05        299.10         7.53 o
   2   5   5        246.86        266.33         7.85 o
   3   5   5        341.56        341.55         9.03 o
   4   5   5        239.84        233.05         8.34 o
   5   5   5        318.72        298.74         9.51 o
   6   5   5        208.98        205.31         8.79 o
   7   5   5         69.69         78.84         6.19 o
   8   5   5       1857.86       1910.72        34.83 o
   9   5   5         29.51         26.74        10.99 o
  10   5   5        201.12        195.93         7.91 o
  11   5   5          8.88          6.97         1.83 o
 -10   6   5         96.68         98.86         5.89 o
  -9   6   5         55.56         63.66         3.80 o
  -8   6   5          4.39          3.46         1.35 o
  -7   6   5          2.49          2.82         1.13 o
  -6   6   5         29.38         24.72         3.02 o
  -5   6   5        180.02        179.14         9.05 o
  -4   6   5          4.71          7.42         2.42 o
  -3   6   5        187.56        204.37         8.73 o
  -2   6   5        231.83        219.72         9.04 o
  -1   6   5         12.72         11.43         3.32 o
   0   6   5         66.46         47.90         3.84 o
   1   6   5         19.79         17.56         2.21 o
   2   6   5          4.46          3.15         1.49 o
   3   6   5          1.40          1.02         1.02 o
   4   6   5         83.94         85.50         5.01 o
   5   6   5        513.01        502.84        11.92 o
   6   6   5         12.45         12.15         2.33 o
   7   6   5          0.34          0.01         1.44 o
   8   6   5         77.36         75.20         4.44 o
   9   6   5        114.00        118.37         5.70 o
  -8   7   5         10.66         11.19         3.05 o
  -7   7   5          0.78          0.90         1.34 o
  -6   7   5         23.54         21.42         2.68 o
  -5   7   5         20.17         19.68         2.87 o
  -4   7   5        389.08        378.46        14.96 o
  -3   7   5        655.10        670.50        25.63 o
  -2   7   5          0.11          0.72         1.63 o
  -1   7   5         40.26         32.64         3.74 o
   0   7   5          0.04         -0.44         2.18 o
   1   7   5          2.53          1.20         1.49 o
   2   7   5        262.95        263.03         8.89 o
   3   7   5          9.97         10.52         2.52 o
   4   7   5          0.35         -1.85         1.85 o
   5   7   5         43.66         38.51         3.78 o
   6   7   5         95.29         94.78         4.55 o
   7   7   5          0.27          0.39         1.02 o
  -4   8   5          0.23         -0.39         4.16 o
  -3   8   5          8.71          5.80         3.45 o
  -2   8   5          0.07         -1.62         1.62 o
  -1   8   5         29.30         27.90         3.45 o
   0   8   5          5.80         11.70         1.94 o
   1   8   5          8.06          9.34         2.11 o
   2   8   5         10.49         19.91        10.52 o
   3   8   5          0.01          3.33         2.29 o
 -14   0   6         33.49         42.16         6.32 o
 -13   0   6        633.06        634.66        28.24 o
 -12   0   6         38.21         44.82         8.59 o
 -11   0   6          0.77          0.38         3.32 o
 -10   0   6         15.13         10.88         5.23 o
  -9   0   6          0.72          2.19         1.82 o
  -8   0   6       2267.23       2005.48        58.35 o
  -7   0   6        681.64        622.52        30.40 o
  -6   0   6       1006.77       1017.82        48.66 o
  -5   0   6       1101.42       1092.04        57.64 o
  -4   0   6         44.28         31.96         5.65 o
  -3   0   6       1189.92       1268.82        31.26 o
  -2   0   6         35.50         36.61         6.18 o
  -1   0   6       2183.38       2447.31        37.27 o
   0   0   6        366.63        357.76        37.06 o
   1   0   6        616.64        645.93        22.60 o
   2   0   6        163.63        128.90        10.70 o
   3   0   6       3407.97       4344.51        76.17 o
   4   0   6       1241.22       1430.30        66.47 o
   5   0   6        654.81        773.17        21.14 o
   6   0   6       1064.69       1039.39        41.14 o
   7   0   6         31.39         38.13         8.48 o
   8   0   6        371.71        401.07        45.80 o
   9   0   6          0.02          2.64         2.33 o
  10   0   6        542.23        502.14        23.09 o
  11   0   6        577.01        582.05        19.70 o
  12   0   6        146.24        142.60         8.08 o
  13   0   6          2.52          4.23         2.00 o
 -14   1   6         28.03         34.70         4.11 o
 -13   1   6         74.53         51.56         4.57 o
 -12   1   6          3.62          0.17         1.85 o
 -11   1   6        400.93        399.70        12.36 o
 -10   1   6          0.52          2.44         2.86 o
  -9   1   6         13.10         16.16         2.49 o
  -8   1   6         40.91         38.12         4.51 o
  -7   1   6         73.34         56.91         5.31 o
  -6   1   6         63.64         57.35         5.27 o
  -5   1   6        215.75        248.43        11.76 o
  -4   1   6         51.10         39.88         3.65 o
  -3   1   6          0.02          3.30         3.89 o
  -2   1   6       1058.76       1129.17        24.74 o
  -1   1   6        439.43        500.05        31.01 o
   0   1   6      16675.02      17637.06       184.35 o
   1   1   6       5413.63       5909.47       179.82 o
   2   1   6        539.26        606.26        34.77 o
   3   1   6       2878.73       3089.63        41.97 o
   4   1   6         12.37         32.27         3.55 o
   5   1   6        612.34        600.07        27.67 o
   6   1   6        120.60        111.32         7.69 o
   7   1   6       1240.20       1191.38        29.11 o
   8   1   6         13.01          8.69         1.40 o
   9   1   6          3.42          1.64         1.03 o
  10   1   6         43.42         44.86         3.77 o
  11   1   6        575.78        560.50        12.43 o
  12   1   6          8.34          5.81         1.50 o
  13   1   6         23.25         25.70         4.17 o
 -14   2   6          5.36          5.70         2.63 o
 -13   2   6        142.01        144.49         5.23 o
 -12   2   6         17.61         21.57         2.44 o
 -11   2   6         95.11         81.57         4.98 o
 -10   2   6         86.86         74.68         5.47 o
  -9   2   6         81.57        101.86        10.20 o
  -8   2   6        409.80        482.69        16.21 o
  -7   2   6        256.47        218.41        10.87 o
  -6   2   6        507.87        493.76        13.11 o
  -5   2   6        369.88        323.31        21.44 o
  -4   2   6        155.89        156.61         6.87 o
  -3   2   6        161.39        173.18         9.40 o
  -2   2   6          0.65          2.63         1.00 o
  -1   2   6        723.41        803.52        14.91 o
   0   2   6        528.23        591.83        18.21 o
   1   2   6       2169.79       2513.86        37.78 o
   2   2   6         10.97         13.21         3.04 o
   3   2   6        503.39        517.41        15.75 o
   4   2   6         29.80         31.64         3.90 o
   5   2   6        663.08        620.97        18.20 o
   6   2   6        175.27        175.48        10.26 o
   7   2   6        557.01        579.50        12.80 o
   8   2   6         52.15         44.81         3.76 o
   9   2   6         10.84          5.72         1.75 o
  10   2   6         91.65         85.46         5.73 o
  11   2   6        773.94        793.60        16.30 o
  12   2   6          0.41          1.12         1.48 o
  13   2   6         34.21         27.40         4.44 o
 -13   3   6         13.96         10.59         2.33 o
 -12   3   6          1.46          2.09         1.31 o
 -11   3   6        412.04        418.48        15.12 o
 -10   3   6          0.07          0.02         1.50 o
  -9   3   6        323.87        308.68        12.92 o
  -8   3   6        324.86        332.68        16.44 o
  -7   3   6        187.00        184.97        11.85 o
  -6   3   6         13.65         15.56         2.53 o
  -5   3   6        669.33        575.19        24.61 o
  -4   3   6        396.28        344.30        17.11 o
  -3   3   6         17.35         15.85         2.30 o
  -2   3   6         20.83         21.31         2.26 o
  -1   3   6        167.78        177.83         7.30 o
   0   3   6       1545.28       1502.65        31.34 o
   1   3   6        496.63        488.76        18.38 o
   2   3   6          0.41          2.41         3.35 o
   3   3   6       2184.92       2013.64       217.58 o
   4   3   6         11.05         12.37         3.35 o
   5   3   6        318.24        332.04        17.61 o
   6   3   6         10.72         18.76         2.68 o
   7   3   6         10.13         16.83         2.67 o
   8   3   6          5.24          6.62         1.74 o
   9   3   6         42.04         46.68         4.31 o
  10   3   6         33.42         29.17         3.59 o
  11   3   6        132.99        144.95         6.59 o
  12   3   6         44.47         46.08         4.53 o
 -12   4   6         41.25         40.80         3.56 o
 -11   4   6         85.71         85.11         4.97 o
 -10   4   6          1.33          0.62         1.48 o
  -9   4   6         16.77         18.56         2.61 o
  -8   4   6         42.91         44.34         4.92 o
  -7   4   6          3.69          6.33         1.52 o
  -6   4   6         55.53         52.74         4.52 o
  -5   4   6         88.10         92.38         5.06 o
  -4   4   6         57.00         64.39         3.95 o
  -3   4   6         26.33         15.88         3.59 o
  -2   4   6         94.87         94.25         6.64 o
  -1   4   6         36.11         29.42         3.71 o
   0   4   6        348.31        365.83        21.95 o
   1   4   6        299.65        319.10        16.63 o
   2   4   6        182.90        175.27        12.61 o
   3   4   6          2.43          6.36         1.49 o
   4   4   6        377.24        382.32        13.15 o
   5   4   6         13.74         14.23         2.13 o
   6   4   6         85.82         93.99         5.90 o
   7   4   6        248.42        241.58         9.61 o
   8   4   6        408.62        404.64        12.29 o
   9   4   6         46.36         38.09         3.72 o
  10   4   6          3.40          5.66         2.54 o
  11   4   6        294.96        301.82        15.49 o
 -11   5   6        145.22        162.23         4.99 o
 -10   5   6          3.61          4.76         1.40 o
  -9   5   6         10.49         10.92         1.78 o
  -8   5   6         50.40         40.94         3.10 o
  -7   5   6          2.80          2.67         1.51 o
  -6   5   6         54.05         54.50         4.08 o
  -5   5   6        475.44        480.63        11.94 o
  -4   5   6          1.85          5.83         1.77 o
  -3   5   6        155.53        161.38         6.24 o
  -2   5   6        433.90        464.03        16.37 o
  -1   5   6         30.69         34.29         3.23 o
   0   5   6         26.39         29.89         2.85 o
   1   5   6         48.58         52.40         3.82 o
   2   5   6          1.17          0.80         1.29 o
   3   5   6        150.30        156.78         6.85 o
   4   5   6        164.20        152.42         6.81 o
   5   5   6         26.34         27.35         3.04 o
   6   5   6         17.66         11.34         2.09 o
   7   5   6          2.03          1.57         1.34 o
   8   5   6        124.51        113.76         7.12 o
   9   5   6        186.48        200.62        12.56 o
  10   5   6         63.93         70.49         4.49 o
 -10   6   6          1.72          4.46         2.08 o
  -9   6   6          0.00         -1.15         1.15 o
  -8   6   6         94.57         99.96         5.14 o
  -7   6   6         49.55         43.16         3.20 o
  -6   6   6        243.58        272.36        10.49 o
  -5   6   6          3.18          4.39         1.81 o
  -4   6   6        323.05        317.71        12.25 o
  -3   6   6         46.93         42.86         4.74 o
  -2   6   6        108.05        105.35         6.30 o
  -1   6   6         45.03         35.75         5.26 o
   0   6   6         62.18         52.51         4.95 o
   1   6   6          2.85          5.23         1.70 o
   2   6   6          9.04          7.52         1.54 o
   3   6   6         13.58         11.53         1.68 o
   4   6   6         49.82         52.68         3.93 o
   5   6   6         40.44         39.39         4.58 o
   6   6   6         90.76         89.88         5.44 o
   7   6   6         49.96         56.05         4.02 o
   8   6   6          0.25          1.36         1.46 o
   9   6   6         35.64         36.87         2.99 o
  -7   7   6          0.34         -1.34         1.34 o
  -6   7   6         58.79         60.97         4.17 o
  -5   7   6          1.50          1.15         1.44 o
  -4   7   6        228.49        223.20        11.17 o
  -3   7   6          3.75          1.27         2.11 o
  -2   7   6        112.45        114.21         6.86 o
  -1   7   6        171.57        174.09         8.46 o
   0   7   6         32.72         34.45         3.69 o
   1   7   6         12.92         12.34         3.83 o
   2   7   6         32.24         38.03         4.68 o
   3   7   6         14.50          9.81         2.52 o
   4   7   6          0.00          0.64         1.54 o
   5   7   6         19.44         17.85         3.25 o
   6   7   6         31.25         30.96         4.49 o
  -3   8   6          0.95          1.14         1.39 o
  -2   8   6         21.28         18.58         2.65 o
  -1   8   6          2.24          4.96         2.56 o
   0   8   6         64.70         60.06         4.60 o
   1   8   6          0.59         18.40        21.45 o
   2   8   6        137.68        162.50        14.71 o
 -14   1   7          0.33          1.80         1.33 o
 -13   1   7          4.00          3.54         1.33 o
 -12   1   7          0.22         -0.04         1.41 o
 -11   1   7          2.45          5.06         2.22 o
 -10   1   7          4.66          2.98         1.74 o
  -9   1   7         30.63         29.07         3.15 o
  -8   1   7        233.65        225.86         8.97 o
  -7   1   7          0.23          1.22         1.42 o
  -6   1   7        357.01        333.68        12.38 o
  -5   1   7        380.08        397.32        33.63 o
  -4   1   7        234.38        223.53        10.74 o
  -3   1   7        601.50        662.08        22.82 o
  -2   1   7        608.71        654.21        21.43 o
  -1   1   7         13.72         13.53         2.12 o
   0   1   7          8.35          8.01         1.70 o
   1   1   7          2.30          3.91         1.32 o
   2   1   7        207.65        235.43        11.85 o
   3   1   7          0.89          2.75         1.17 o
   4   1   7        310.71        313.73        22.14 o
   5   1   7         94.01        109.13        10.47 o
   6   1   7        184.11        164.60        12.64 o
   7   1   7         22.32         22.20         2.31 o
   8   1   7          1.20         -1.08         1.43 o
   9   1   7         47.81         50.01         3.99 o
  10   1   7          0.00          0.72         1.43 o
  11   1   7         15.72         15.01         1.95 o
  12   1   7          0.13         -0.39         1.47 o
  13   1   7          0.66          0.96         1.27 o
 -13   2   7          1.07          0.13         1.13 o
 -12   2   7         78.65         67.19         4.03 o
 -11   2   7        195.32        189.37         8.27 o
 -10   2   7        483.95        531.76        17.03 o
  -9   2   7         34.13         38.14         4.65 o
  -8   2   7        535.75        527.02        16.71 o
  -7   2   7         47.04         41.58         4.61 o
  -6   2   7         19.87         12.36         2.57 o
  -5   2   7         10.42          9.45         2.32 o
  -4   2   7        157.20        152.41         7.47 o
  -3   2   7        165.63        146.72         6.79 o
  -2   2   7          1.46          8.00         1.94 o
  -1   2   7       1394.55       1565.85        25.40 o
   0   2   7         11.62         11.29         2.18 o
   1   2   7        465.02        469.28        17.56 o
   2   2   7        838.19        770.01        67.38 o
   3   2   7       1598.91       1508.21        32.97 o
   4   2   7         10.31          5.45         2.39 o
   5   2   7          7.94         12.92         2.76 o
   6   2   7          1.29          1.23         1.59 o
   7   2   7        139.77        110.44         5.23 o
   8   2   7         99.85         89.41         4.75 o
   9   2   7          7.48          7.92         1.53 o
  10   2   7        141.50        118.08         6.56 o
  11   2   7        675.11        682.93        26.56 o
  12   2   7        182.22        186.57         8.92 o
  13   2   7          0.74          0.61         1.41 o
 -13   3   7         46.20         44.11         4.04 o
 -12   3   7         61.44         56.22         3.89 o
 -11   3   7          0.12         -0.90         1.32 o
 -10   3   7          4.11          2.37         1.35 o
  -9   3   7        427.77        423.80        23.45 o
  -8   3   7        302.65        254.06        14.52 o
  -7   3   7         82.48         71.77         7.56 o
  -6   3   7        800.91        892.40        23.15 o
  -5   3   7       1176.35       1090.45        45.32 o
  -4   3   7        910.75        843.15        25.77 o
  -3   3   7       1176.32       1003.61        22.68 o
  -2   3   7       1738.03       1664.56        36.70 o
  -1   3   7          6.49          9.20         2.16 o
   0   3   7        342.81        330.49        15.72 o
   1   3   7          0.04          0.85         2.99 o
   2   3   7       1251.26       1249.02        32.23 o
   3   3   7        151.09        155.63        17.01 o
   4   3   7         79.01         65.81         7.89 o
   5   3   7        431.30        439.59        11.01 o
   6   3   7        396.62        375.26        17.90 o
   7   3   7         28.82         25.09         3.30 o
   8   3   7         15.64         10.60         1.88 o
   9   3   7         28.90         28.23         3.37 o
  10   3   7          6.59          5.05         1.87 o
  11   3   7        160.13        182.75         7.80 o
  12   3   7          0.48          0.07         1.62 o
 -12   4   7         22.12         20.87         2.42 o
 -11   4   7        321.35        328.43         9.26 o
 -10   4   7         81.24         82.33         5.19 o
  -9   4   7         77.30         71.34         4.67 o
  -8   4   7        522.28        549.15        16.56 o
  -7   4   7        164.81        149.53         7.61 o
  -6   4   7        460.84        474.56        16.21 o
  -5   4   7        801.63        825.88        17.24 o
  -4   4   7        637.99        683.96        13.91 o
  -3   4   7          5.37          2.49         1.86 o
  -2   4   7         17.68          7.93         3.80 o
  -1   4   7         65.56         63.63         5.85 o
   0   4   7         64.33         42.03         4.87 o
   1   4   7        336.51        362.66        24.65 o
   2   4   7          1.21          0.61         1.14 o
   3   4   7        301.90        320.96         9.67 o
   4   4   7          7.96          6.00         1.87 o
   5   4   7         86.51         96.12         8.64 o
   6   4   7       1305.07       1294.14        31.57 o
   7   4   7        200.61        219.98        10.40 o
   8   4   7        416.72        416.49        20.19 o
   9   4   7          1.70          2.60         1.56 o
  10   4   7         24.27         20.98         3.61 o
  11   4   7        203.92        201.39         7.23 o
 -11   5   7          0.55          0.22         0.85 o
 -10   5   7         19.52         28.32         2.37 o
  -9   5   7        322.32        341.17         8.82 o
  -8   5   7          5.56          2.22         1.12 o
  -7   5   7         60.56         60.46         3.81 o
  -6   5   7          3.69          2.21         1.23 o
  -5   5   7        313.19        298.90        10.66 o
  -4   5   7        270.07        267.04         8.22 o
  -3   5   7        763.34        760.19        15.13 o
  -2   5   7         62.93         56.59         4.44 o
  -1   5   7         90.42         96.97         5.24 o
   0   5   7        205.39        214.47         7.12 o
   1   5   7          6.08          3.98         1.39 o
   2   5   7        493.48        474.01        11.82 o
   3   5   7         35.52         30.12         3.03 o
   4   5   7          0.01          0.53         1.35 o
   5   5   7         30.15         21.37         2.94 o
   6   5   7         28.23         21.48         2.91 o
   7   5   7         18.18         16.38         2.96 o
   8   5   7         35.19         44.47         4.37 o
   9   5   7         16.60         15.64         2.46 o
  10   5   7         19.37         18.52         2.72 o
  -9   6   7         53.77         52.84         3.09 o
  -8   6   7        181.47        199.14         6.80 o
  -7   6   7        129.49        136.52         7.29 o
  -6   6   7        246.54        235.05        11.67 o
  -5   6   7        500.84        492.95        14.71 o
  -4   6   7        104.40         92.54         7.44 o
  -3   6   7         15.98         15.32         3.07 o
  -2   6   7          0.51          1.70         1.64 o
  -1   6   7          5.39          4.53         1.86 o
   0   6   7         42.63         31.44         4.58 o
   1   6   7         77.50         87.38         7.87 o
   2   6   7         14.67         17.05         2.78 o
   3   6   7          0.04         -1.24         1.24 o
   4   6   7          1.23          1.43         1.32 o
   5   6   7          2.14          0.42         1.48 o
   6   6   7       1391.49       1370.09        20.64 o
   7   6   7        222.12        232.59         7.48 o
   8   6   7        165.24        158.69         6.58 o
  -7   7   7          7.90          3.85         1.67 o
  -6   7   7        117.35        112.69         5.14 o
  -5   7   7         88.01         68.06         5.58 o
  -4   7   7          0.26          1.86         1.51 o
  -3   7   7        313.38        303.64        12.70 o
  -2   7   7         10.00         11.97         2.33 o
  -1   7   7        129.13        119.51         6.86 o
   0   7   7         15.35          8.64         3.87 o
   1   7   7          0.30          0.71         2.02 o
   2   7   7         53.33         41.29         3.61 o
   3   7   7        155.68        144.93         8.42 o
   4   7   7         29.39         24.33         5.28 o
   5   7   7         19.60         12.46         3.07 o
   6   7   7          0.48         -1.18         5.78 o
 -14   0   8        107.83         88.14         7.76 o
 -13   0   8         98.72        135.58        11.92 o
 -12   0   8        446.53        433.61        24.40 o
 -11   0   8          2.07          4.10         3.43 o
 -10   0   8        363.22        338.63        50.85 o
  -9   0   8          4.21          6.03         3.65 o
  -8   0   8        116.57        121.00        13.53 o
  -7   0   8         11.56          9.73         6.42 o
  -6   0   8          4.06          6.40         3.24 o
  -5   0   8        826.30        821.26        32.95 o
  -4   0   8         18.74         18.80         3.56 o
  -3   0   8          0.18          3.22         1.53 o
  -2   0   8       4683.27       5358.36        52.59 o
  -1   0   8         26.58         55.98         5.22 o
   0   0   8        306.98        366.04        18.41 o
   1   0   8        610.46        573.52        25.67 o
   2   0   8        255.17        237.07        17.18 o
   3   0   8         30.94         30.61         4.52 o
   4   0   8          6.64          1.05         2.00 o
   5   0   8        228.41        192.42        17.95 o
   6   0   8        264.24        239.14         9.44 o
   7   0   8        103.89        112.09         7.54 o
   8   0   8        827.18        795.97        31.42 o
   9   0   8       2731.31       2382.92        66.13 o
  10   0   8        529.99        453.22        18.16 o
  11   0   8         17.34         10.37         2.96 o
  12   0   8         42.78         50.12         5.00 o
  13   0   8         27.79         27.63         4.36 o
 -13   1   8        211.12        209.31         7.81 o
 -12   1   8         61.00         51.94         3.99 o
 -11   1   8        415.92        417.65        18.19 o
 -10   1   8        161.63        164.31        11.92 o
  -9   1   8          0.10          0.29         1.71 o
  -8   1   8        129.89        116.49         6.57 o
  -7   1   8       1216.15       1324.79        26.28 o
  -6   1   8         32.39         33.63         5.17 o
  -5   1   8       1255.46       1236.71        29.07 o
  -4   1   8        394.20        450.34        50.51 o
  -3   1   8        533.40        462.94        17.50 o
  -2   1   8        215.04        196.27        12.09 o
  -1   1   8        308.53        352.65        11.53 o
   0   1   8        100.36         91.96         5.80 o
   1   1   8         50.44         47.73         5.72 o
   2   1   8         34.26         35.83         3.98 o
   3   1   8          2.11          1.64         1.54 o
   4   1   8          8.75          7.49         2.75 o
   5   1   8          4.48          5.02         4.99 o
   6   1   8          2.96          0.64         1.30 o
   7   1   8        541.07        492.77        17.60 o
   8   1   8        378.51        365.17        13.00 o
   9   1   8        155.50        160.89         6.41 o
  10   1   8          0.96          0.07         1.34 o
  11   1   8         22.77         22.64         2.81 o
  12   1   8         15.92         16.42         2.51 o
 -13   2   8         24.79         23.49         2.94 o
 -12   2   8        203.27        209.74         6.69 o
 -11   2   8         85.55         89.21         5.56 o
 -10   2   8         15.46         13.51         3.05 o
  -9   2   8        137.49        138.60         9.02 o
  -8   2   8          6.23          3.40         1.70 o
  -7   2   8        182.33        178.91         9.52 o
  -6   2   8        315.96        328.44        10.94 o
  -5   2   8       1241.14       1146.99        30.93 o
  -4   2   8        365.12        376.94        15.32 o
  -3   2   8          0.23          2.03         1.52 o
  -2   2   8       1622.75       1648.28        32.73 o
  -1   2   8         41.09         63.06         5.56 o
   0   2   8          1.91          1.83         1.23 o
   1   2   8        216.21        231.30        23.23 o
   2   2   8        756.53        777.37       106.91 o
   3   2   8        111.10        120.81         8.19 o
   4   2   8          6.64          3.65         1.35 o
   5   2   8        165.07        165.92         8.14 o
   6   2   8         54.15         58.65         3.41 o
   7   2   8        306.73        321.37        11.30 o
   8   2   8        252.40        251.12         7.94 o
   9   2   8        900.44        853.52        17.57 o
  10   2   8         87.02         73.18         5.06 o
  11   2   8         14.12          8.12         1.98 o
  12   2   8        132.75        140.78         7.64 o
 -12   3   8         31.72         28.76         3.14 o
 -11   3   8         71.42         72.08         4.71 o
 -10   3   8         84.37         67.47         4.80 o
  -9   3   8        164.27        147.76        15.59 o
  -8   3   8        120.69         93.31        12.80 o
  -7   3   8         71.26         66.13         5.98 o
  -6   3   8          3.99          2.48         2.22 o
  -5   3   8         11.39         12.43         2.57 o
  -4   3   8        129.63        125.56        10.61 o
  -3   3   8          8.73          7.20         2.94 o
  -2   3   8        208.47        193.11        10.31 o
  -1   3   8        358.64        351.26        18.26 o
   0   3   8         56.06         43.76         6.03 o
   1   3   8        177.66        143.70        11.28 o
   2   3   8          7.69          4.11         2.50 o
   3   3   8          4.99          0.14         1.51 o
   4   3   8         80.68         89.85         6.52 o
   5   3   8         20.60         22.60         2.86 o
   6   3   8        237.12        235.41         9.29 o
   7   3   8        294.22        283.76        10.19 o
   8   3   8         62.68         60.43         4.61 o
   9   3   8         61.79         61.68         5.29 o
  10   3   8         19.30         17.51         2.29 o
  11   3   8         91.44         94.24         6.40 o
 -12   4   8         62.12         62.44         3.77 o
 -11   4   8         40.57         39.29         3.14 o
 -10   4   8          2.67          2.70         1.32 o
  -9   4   8         64.02         60.69         4.24 o
  -8   4   8         77.15         75.66         5.37 o
  -7   4   8        312.32        302.78        10.81 o
  -6   4   8        464.86        441.22        15.39 o
  -5   4   8        460.33        471.12        13.19 o
  -4   4   8        172.11        185.71         8.37 o
  -3   4   8        179.38        182.48         7.25 o
  -2   4   8          3.83          5.25         1.64 o
  -1   4   8        282.15        311.12         9.10 o
   0   4   8        298.87        309.16        10.20 o
   1   4   8        499.75        527.00        11.99 o
   2   4   8         81.87         68.59         4.41 o
   3   4   8        210.02        231.56        10.60 o
   4   4   8          0.20         -0.29         1.33 o
   5   4   8        578.10        554.79        16.68 o
   6   4   8        177.14        180.60        11.84 o
   7   4   8         44.78         44.23         4.71 o
   8   4   8         83.13         84.98         7.55 o
   9   4   8          2.88          3.12         1.28 o
  10   4   8          0.03          1.04         0.99 o
 -10   5   8         53.62         51.74         2.91 o
  -9   5   8         53.32         54.42         3.38 o
  -8   5   8        188.62        189.41         6.67 o
  -7   5   8         92.40        102.38         5.31 o
  -6   5   8          8.04          4.99         1.52 o
  -5   5   8        147.08        135.34         7.12 o
  -4   5   8         19.31         18.84         2.91 o
  -3   5   8         52.74         55.94         4.23 o
  -2   5   8        310.42        313.25        10.81 o
  -1   5   8          0.72          0.39         1.83 o
   0   5   8         62.99         57.72         4.65 o
   1   5   8        429.00        451.61        14.75 o
   2   5   8         21.04         24.15         3.11 o
   3   5   8         54.19         53.10         4.45 o
   4   5   8        186.00        178.42         8.14 o
   5   5   8        272.45        278.59         9.94 o
   6   5   8         30.88         25.09         3.59 o
   7   5   8        166.78        150.49         8.02 o
   8   5   8          0.53          0.57         1.27 o
   9   5   8          0.08          1.18         1.70 o
  -9   6   8          1.75          3.11         1.85 o
  -8   6   8          4.90          2.14         1.55 o
  -7   6   8         25.64         26.60         3.19 o
  -6   6   8          9.58          9.48         2.42 o
  -5   6   8          3.70          4.29         1.69 o
  -4   6   8          6.15          3.63         1.67 o
  -3   6   8         94.24         89.61         5.51 o
  -2   6   8          1.96          3.14         1.29 o
  -1   6   8         67.37         64.03         4.68 o
   0   6   8        356.86        370.30        12.98 o
   1   6   8         81.39         81.30         9.01 o
   2   6   8         28.82         23.82         4.12 o
   3   6   8         30.08         34.01         3.88 o
   4   6   8         10.21         10.58         1.74 o
   5   6   8         15.83         14.35         2.25 o
   6   6   8          4.24          2.31         1.27 o
   7   6   8         17.76         18.13         2.10 o
   8   6   8         11.52          5.98         2.18 o
  -6   7   8          2.93          1.58         1.71 o
  -5   7   8         76.10         72.25         5.20 o
  -4   7   8         46.80         38.31         4.15 o
  -3   7   8         88.79         87.56         6.47 o
  -2   7   8          0.29         -0.23         1.76 o
  -1   7   8          0.03         -1.80         1.80 o
   0   7   8          0.87          1.62         1.54 o
   1   7   8        105.02        107.71         6.01 o
   2   7   8          7.17          2.44         1.57 o
   3   7   8          8.03          5.68         1.50 o
   4   7   8          8.96          9.50         2.72 o
   5   7   8        118.43        106.78        11.59 o
 -13   1   9         27.04         25.52         2.63 o
 -12   1   9         22.28         20.66         2.50 o
 -11   1   9          1.80         -2.25         2.50 o
 -10   1   9          1.76          1.81         1.91 o
  -9   1   9         47.34         47.60         4.91 o
  -8   1   9         43.99         37.43         4.38 o
  -7   1   9          8.09          4.95         2.67 o
  -6   1   9         43.90         43.07         3.84 o
  -5   1   9         12.76         10.52         2.47 o
  -4   1   9        234.82        217.81        10.50 o
  -3   1   9         17.27         19.76         3.06 o
  -2   1   9         84.21         96.34         8.08 o
  -1   1   9         37.35         47.01         4.56 o
   0   1   9         30.64         35.10         4.86 o
   1   1   9         45.27         44.02         7.39 o
   2   1   9         32.41         28.80         5.11 o
   3   1   9          4.65          2.22         1.19 o
   4   1   9         95.85         93.31         9.19 o
   5   1   9         98.72         98.33         5.37 o
   6   1   9         11.67          7.85         1.33 o
   7   1   9          3.13          2.89         1.26 o
   8   1   9         49.80         50.51         3.96 o
   9   1   9        500.73        473.08        13.22 o
  10   1   9         13.45         11.96         2.31 o
  11   1   9         10.50          9.09         1.79 o
  12   1   9          0.11          0.46         0.97 o
 -13   2   9         13.91         13.38         3.03 o
 -12   2   9        107.59        107.07         5.05 o
 -11   2   9         36.26         43.54         3.30 o
 -10   2   9         34.77         26.99         3.76 o
  -9   2   9        153.32        150.22         7.80 o
  -8   2   9        239.33        235.88        11.21 o
  -7   2   9        558.58        574.33        14.66 o
  -6   2   9        297.82        315.99        10.66 o
  -5   2   9        225.22        248.92         9.21 o
  -4   2   9        184.67        189.65        12.83 o
  -3   2   9        169.08        150.34         9.18 o
  -2   2   9        240.40        216.75        10.94 o
  -1   2   9       1355.76       1389.40        39.37 o
   0   2   9        308.96        310.91        25.09 o
   1   2   9         45.41         46.88         6.52 o
   2   2   9        247.51        246.70        15.99 o
   3   2   9         14.34         15.04         6.31 o
   4   2   9       1519.71       1564.60        23.01 o
   5   2   9        511.42        534.61        10.38 o
   6   2   9        391.73        341.95         9.61 o
   7   2   9          0.62          0.77         1.17 o
   8   2   9         35.58         31.15         3.03 o
   9   2   9         57.58         49.24         5.60 o
  10   2   9          0.15          0.12         1.04 o
  11   2   9         75.89         75.78         6.14 o
  12   2   9        180.27        214.26        12.01 o
 -12   3   9          0.00          2.10         1.18 o
 -11   3   9         48.60         47.83         3.57 o
 -10   3   9          3.46          0.39         1.51 o
  -9   3   9        112.14        131.65         9.63 o
  -8   3   9         72.05         57.71         6.93 o
  -7   3   9        198.01        184.61        10.00 o
  -6   3   9        417.44        391.84        14.28 o
  -5   3   9         22.89         21.87         3.44 o
  -4   3   9        332.84        343.76        12.81 o
  -3   3   9          1.45          2.09         1.63 o
  -2   3   9         12.92          7.33         2.46 o
  -1   3   9         28.41         19.41         4.29 o
   0   3   9         22.14         20.31         4.52 o
   1   3   9         77.11         79.00         5.34 o
   2   3   9        145.25        150.73         8.35 o
   3   3   9         35.05         31.95         3.91 o
   4   3   9         34.03         35.48         4.19 o
   5   3   9          7.00          5.13         2.42 o
   6   3   9        234.27        235.04        10.86 o
   7   3   9         10.77          9.08         1.77 o
   8   3   9        390.15        436.99        19.87 o
   9   3   9        967.73       1005.02        19.98 o
  10   3   9        293.56        310.77        12.20 o
  11   3   9          7.72          3.61         1.50 o
 -11   4   9        235.76        267.17         6.27 o
 -10   4   9        147.05        167.15         6.62 o
  -9   4   9          0.00          1.02         1.25 o
  -8   4   9         72.96         77.92         5.31 o
  -7   4   9        283.38        265.60        12.12 o
  -6   4   9          9.33         11.69         2.99 o
  -5   4   9          0.70          0.35         1.73 o
  -4   4   9         74.41         73.49         6.51 o
  -3   4   9        137.04        137.68         6.42 o
  -2   4   9        180.45        190.24         6.73 o
  -1   4   9        739.63        765.44        15.30 o
   0   4   9       1353.53       1379.67        32.09 o
   1   4   9        152.99        148.16         6.51 o
   2   4   9         99.44         96.97         5.32 o
   3   4   9          5.19          5.65         1.74 o
   4   4   9        456.26        480.79        15.42 o
   5   4   9        177.99        165.55        11.56 o
   6   4   9        124.32        113.36         7.40 o
   7   4   9         17.97         16.66         2.91 o
   8   4   9          4.39          3.07         1.32 o
   9   4   9         24.68         26.80         3.00 o
  10   4   9          0.56          2.69         1.18 o
 -10   5   9         48.18         48.28         3.44 o
  -9   5   9          4.13          2.34         0.90 o
  -8   5   9         33.90         39.12         3.26 o
  -7   5   9         71.27         81.56         5.20 o
  -6   5   9         66.02         54.83         5.23 o
  -5   5   9         47.10         46.77         4.17 o
  -4   5   9          0.18          2.05         1.37 o
  -3   5   9          1.88          3.20         1.82 o
  -2   5   9         62.02         55.34         4.62 o
  -1   5   9         10.70          7.75         1.68 o
   0   5   9         99.54         94.47         5.24 o
   1   5   9          0.43          0.37         1.39 o
   2   5   9         31.22         26.09         2.74 o
   3   5   9        159.55        162.36         7.68 o
   4   5   9        283.99        295.05        10.13 o
   5   5   9        168.07        150.87         8.31 o
   6   5   9        173.67        166.41         8.40 o
   7   5   9         88.38         94.81         5.95 o
   8   5   9        257.13        264.31         9.09 o
   9   5   9        343.24        356.46        16.02 o
  -8   6   9          8.17          4.74         1.31 o
  -7   6   9         31.29         30.77         3.13 o
  -6   6   9          3.83          3.91         2.02 o
  -5   6   9         26.47         21.81         2.54 o
  -4   6   9        136.80        148.00         6.64 o
  -3   6   9          0.44         -0.69         1.42 o
  -2   6   9          2.79          2.89         1.48 o
  -1   6   9        347.97        346.60         9.35 o
   0   6   9        467.56        427.07        13.53 o
   1   6   9         15.20         20.67         3.72 o
   2   6   9        253.74        241.04         9.87 o
   3   6   9          1.00          2.65         1.69 o
   4   6   9         18.54         16.79         2.51 o
   5   6   9         59.42         54.36         4.20 o
   6   6   9         75.49         77.71         5.77 o
   7   6   9         61.17         70.78         7.16 o
  -5   7   9          0.36          0.62         1.60 o
  -4   7   9         22.92         29.91         3.34 o
  -3   7   9          2.56         -0.65         1.51 o
  -2   7   9         60.22         51.68         9.12 o
  -1   7   9          3.52         27.58        25.04 o
   0   7   9          0.02         12.18        17.55 o
   1   7   9          9.90         10.82         3.90 o
   2   7   9          9.62          6.99         1.63 o
   3   7   9        263.51        267.27         7.87 o
 -13   0  10         67.44         78.26         7.75 o
 -12   0  10         82.79         86.02         6.19 o
 -11   0  10        277.32        276.84        19.66 o
 -10   0  10          0.02          2.19         5.88 o
  -9   0  10          5.88          2.76         2.88 o
  -8   0  10       1543.42       1487.25        48.33 o
  -7   0  10       1128.39       1066.73        40.75 o
  -6   0  10       2445.23       2614.38       116.16 o
  -5   0  10        956.85       1011.95        50.68 o
  -4   0  10       1664.57       1389.85        49.02 o
  -3   0  10        194.62        180.00        17.17 o
  -2   0  10         72.16         89.07        12.26 o
  -1   0  10        682.97        695.38        33.39 o
   0   0  10        213.62        192.02        17.34 o
   1   0  10        460.21        562.14        30.05 o
   2   0  10        374.76        378.51        18.16 o
   3   0  10        566.77        551.11        27.41 o
   4   0  10       2941.43       2917.46        64.63 o
   5   0  10         69.46         80.05         7.64 o
   6   0  10        475.38        427.45        27.14 o
   7   0  10        277.92        304.35        15.43 o
   8   0  10        789.43        687.28        22.96 o
   9   0  10        117.47        108.65         8.87 o
  10   0  10         21.56         20.84         3.73 o
  11   0  10          6.15         10.46         2.62 o
 -13   1  10          0.44          0.93         1.69 o
 -12   1  10         11.91         13.94         1.92 o
 -11   1  10         88.07         91.01         7.93 o
 -10   1  10          4.36         -0.09         1.67 o
  -9   1  10          9.42         14.33         3.22 o
  -8   1  10          5.64          4.03         2.51 o
  -7   1  10        181.56        192.12        11.60 o
  -6   1  10        251.35        272.87         9.94 o
  -5   1  10        259.79        258.74         8.46 o
  -4   1  10        592.26        693.43        23.94 o
  -3   1  10          3.23          0.99         2.84 o
  -2   1  10         57.18         71.53         7.66 o
  -1   1  10        258.85        241.00        13.79 o
   0   1  10        230.59        213.94        16.82 o
   1   1  10        945.68        951.06        29.35 o
   2   1  10        246.69        242.77        16.16 o
   3   1  10        187.07        187.69         9.72 o
   4   1  10        587.67        594.83        12.82 o
   5   1  10       3995.27       3705.26        75.09 o
   6   1  10       2204.82       2007.91        32.24 o
   7   1  10       1524.40       1407.21        40.09 o
   8   1  10         36.33         21.90         2.98 o
   9   1  10        408.24        336.00        10.79 o
  10   1  10          8.99          6.69         1.73 o
  11   1  10        130.44        135.82         5.46 o
 -12   2  10         85.15         89.07         4.96 o
 -11   2  10          1.35          2.92         1.20 o
 -10   2  10         63.71         63.98         5.46 o
  -9   2  10         15.25          8.60         2.17 o
  -8   2  10        910.07        912.23        21.78 o
  -7   2  10        250.92        260.83         9.95 o
  -6   2  10       1086.33       1098.28        20.32 o
  -5   2  10        546.67        572.02        12.90 o
  -4   2  10        837.78        892.84        20.64 o
  -3   2  10        159.25        143.87         6.44 o
  -2   2  10        219.56        201.93        11.11 o
  -1   2  10        267.66        270.51        15.36 o
   0   2  10         31.66         35.41         5.77 o
   1   2  10         48.63         47.31         5.27 o
   2   2  10        116.47        115.60         7.36 o
   3   2  10        201.58        196.92         9.68 o
   4   2  10       1270.84       1327.71        21.71 o
   5   2  10          1.80          1.18         1.06 o
   6   2  10        122.42        124.29         5.51 o
   7   2  10        130.46        147.86         7.39 o
   8   2  10        282.26        238.32         9.10 o
   9   2  10         17.28         21.99         2.66 o
  10   2  10         60.12         58.27         4.48 o
  11   2  10         12.45         18.11         4.13 o
 -12   3  10          6.09          3.35         1.63 o
 -11   3  10          1.34          0.79         0.96 o
 -10   3  10          9.06          6.44         1.80 o
  -9   3  10         37.63         40.57         5.60 o
  -8   3  10          2.25          3.39         2.76 o
  -7   3  10         55.05         52.54         5.46 o
  -6   3  10        903.93        898.02        25.48 o
  -5   3  10          8.41         12.20         2.77 o
  -4   3  10        118.99        113.30         9.28 o
  -3   3  10         28.13         30.17         3.80 o
  -2   3  10          8.93          8.87         1.60 o
  -1   3  10         42.67         41.37         3.41 o
   0   3  10        106.25        115.88         7.06 o
   1   3  10          0.54          1.97         1.67 o
   2   3  10        296.42        310.18         9.93 o
   3   3  10       1031.30       1010.99        22.52 o
   4   3  10          1.14          1.13         1.82 o
   5   3  10       2507.15       2661.09        44.97 o
   6   3  10         61.35         50.49         4.30 o
   7   3  10        250.55        278.07         8.66 o
   8   3  10        117.60        125.95         7.19 o
   9   3  10        160.37        154.06        13.92 o
  10   3  10          2.22          3.88         1.68 o
 -11   4  10        154.31        155.90         7.01 o
 -10   4  10         26.96         27.77         2.50 o
  -9   4  10        128.27        116.96         5.22 o
  -8   4  10         55.46         49.71         4.15 o
  -7   4  10         33.40         29.62         3.29 o
  -6   4  10        286.27        268.65        11.80 o
  -5   4  10          0.56          0.65         1.79 o
  -4   4  10        259.44        261.16        11.72 o
  -3   4  10          0.04          0.27         1.61 o
  -2   4  10        417.87        420.26        12.91 o
  -1   4  10         24.66         29.97         3.03 o
   0   4  10        120.57        139.09         7.76 o
   1   4  10        174.96        162.57         7.80 o
   2   4  10        125.10        124.77         7.97 o
   3   4  10         12.89         10.85         2.33 o
   4   4  10         29.88         26.59         3.95 o
   5   4  10         25.82         23.44         2.95 o
   6   4  10         19.38         16.70         2.77 o
   7   4  10         47.12         43.98         5.33 o
   8   4  10         74.26         75.17         5.05 o
   9   4  10         65.76         65.40         5.24 o
  -9   5  10          6.28          4.95         1.26 o
  -8   5  10         10.70          6.93         1.60 o
  -7   5  10         88.96         91.72         6.17 o
  -6   5  10        179.27        190.47         9.32 o
  -5   5  10          0.86          0.47         1.79 o
  -4   5  10          8.37          5.93         1.43 o
  -3   5  10         16.88         17.66         3.19 o
  -2   5  10        221.98        236.43        10.43 o
  -1   5  10          2.44          1.87         1.19 o
   0   5  10         22.12         18.95         3.46 o
   1   5  10         77.88         83.21         4.76 o
   2   5  10         77.89         87.28         4.95 o
   3   5  10        358.74        379.65         9.96 o
   4   5  10          0.03         -0.97         2.21 o
   5   5  10        164.71        146.47         7.69 o
   6   5  10         23.70         26.40         3.29 o
   7   5  10          1.15         -0.15         1.11 o
   8   5  10         72.25         77.56         5.32 o
  -7   6  10          3.93          2.91         1.78 o
  -6   6  10         62.78         55.69         5.05 o
  -5   6  10          1.67          0.14         1.10 o
  -4   6  10          1.22          2.06         1.29 o
  -3   6  10          9.22          8.50         1.52 o
  -2   6  10        122.70        132.26         7.97 o
  -1   6  10         47.86         62.03         4.32 o
   0   6  10         78.12         86.64         4.47 o
   1   6  10          0.27         -0.73         2.44 o
   2   6  10         14.29         11.35         4.92 o
   3   6  10          1.46          0.13         1.13 o
   4   6  10         30.07         34.53         4.07 o
   5   6  10          3.30          1.86         1.48 o
   6   6  10         14.60         21.61         4.30 o
  -3   7  10        116.50        127.53         8.87 o
  -2   7  10         14.40         20.25         4.00 o
  -1   7  10          6.26          8.53         3.09 o
   0   7  10         57.95         57.13         6.43 o
   1   7  10          0.17          1.73         1.97 o
 -12   1  11          4.94          5.00         1.25 o
 -11   1  11          6.31          7.12         2.64 o
 -10   1  11          0.25          1.12         1.30 o
  -9   1  11          4.23          2.23         2.82 o
  -8   1  11         63.21         62.29         6.98 o
  -7   1  11        188.61        183.82         9.55 o
  -6   1  11          7.71          7.42         2.56 o
  -5   1  11         40.30         39.87         3.96 o
  -4   1  11        251.95        240.51         9.45 o
  -3   1  11        484.30        545.57        11.26 o
  -2   1  11          1.95          4.54         1.57 o
  -1   1  11        110.61        111.26         7.23 o
   0   1  11         11.18         12.17         2.97 o
   1   1  11        176.73        202.75         8.38 o
   2   1  11        288.03        307.68         8.45 o
   3   1  11         39.90         43.16         3.55 o
   4   1  11       1033.04       1068.83        18.51 o
   5   1  11        104.17         93.50         5.35 o
   6   1  11         49.31         51.86         4.03 o
   7   1  11          6.73          2.60         1.36 o
   8   1  11         24.41         10.23         2.07 o
   9   1  11         25.11         23.93         2.85 o
  10   1  11          1.92          1.44         1.24 o
  11   1  11          0.04          1.85         1.72 o
 -12   2  11         34.89         41.25         3.58 o
 -11   2  11         41.78         49.63         3.42 o
 -10   2  11          0.25          1.32         1.79 o
  -9   2  11          0.30         -1.29         1.48 o
  -8   2  11        310.51        331.89        13.80 o
  -7   2  11         90.63         84.86         5.68 o
  -6   2  11         28.31         28.23         2.94 o
  -5   2  11          0.68          2.32         1.56 o
  -4   2  11         70.79         70.69         5.22 o
  -3   2  11        167.89        187.74         7.43 o
  -2   2  11         73.00         84.04         5.53 o
  -1   2  11        149.22        155.64        14.59 o
   0   2  11         31.31         22.68         3.69 o
   1   2  11         54.03         47.90         4.26 o
   2   2  11         93.38         95.47         6.01 o
   3   2  11        264.63        256.46        13.10 o
   4   2  11        781.79        783.38        29.74 o
   5   2  11         46.65         44.08         4.07 o
   6   2  11         42.10         55.93         4.31 o
   7   2  11          2.40          1.56         1.47 o
   8   2  11          2.74          2.30         1.30 o
   9   2  11          2.55          1.03         1.27 o
  10   2  11         72.29         63.34         5.12 o
 -11   3  11         15.01         17.49         1.84 o
 -10   3  11          0.04         -0.95         1.40 o
  -9   3  11         12.59         11.59         3.88 o
  -8   3  11         21.47         19.98         3.17 o
  -7   3  11        109.79        111.35         7.54 o
  -6   3  11         28.76         26.74         3.25 o
  -5   3  11        383.13        390.59        14.21 o
  -4   3  11        813.43        838.74        33.85 o
  -3   3  11       1128.23       1152.09        29.78 o
  -2   3  11        509.50        563.43        17.79 o
  -1   3  11         93.74         96.86         5.90 o
   0   3  11        260.16        269.89        10.05 o
   1   3  11        291.13        315.66        12.64 o
   2   3  11        766.53        770.19        21.16 o
   3   3  11          4.74          5.95         1.92 o
   4   3  11       1281.92       1235.57        25.39 o
   5   3  11          2.04          1.13         1.25 o
   6   3  11        180.57        194.94         9.48 o
   7   3  11          3.21          1.88         1.34 o
   8   3  11         37.31         26.61         3.11 o
   9   3  11          2.75          4.40         1.61 o
 -10   4  11         42.41         43.62         2.82 o
  -9   4  11          2.96          4.02         1.18 o
  -8   4  11        124.39        120.59         5.96 o
  -7   4  11         63.65         60.73         4.44 o
  -6   4  11          6.53          6.82         2.16 o
  -5   4  11          8.51          4.09         1.81 o
  -4   4  11         38.81         37.85         4.59 o
  -3   4  11        243.58        239.89        13.82 o
  -2   4  11         15.03         10.63         2.62 o
  -1   4  11         39.59         33.44         3.62 o
   0   4  11         35.99         35.04         3.71 o
   1   4  11        133.90        143.43         8.56 o
   2   4  11        225.09        223.28        10.66 o
   3   4  11        230.20        222.04        10.48 o
   4   4  11        424.26        439.43        12.43 o
   5   4  11         25.31         21.69         2.84 o
   6   4  11         56.89         56.87         4.20 o
   7   4  11          0.67          2.52         1.89 o
   8   4  11          7.97          9.30         2.18 o
   9   4  11         10.74          9.27         3.02 o
  -8   5  11          9.21          9.34         1.90 o
  -7   5  11          0.09         -0.99         1.48 o
  -6   5  11          9.94         10.23         2.31 o
  -5   5  11        216.56        209.86         7.82 o
  -4   5  11        241.17        239.86         8.72 o
  -3   5  11        773.67        832.02        19.94 o
  -2   5  11        609.64        651.27        17.09 o
  -1   5  11         56.04         59.70         6.60 o
   0   5  11       1129.25       1078.53        19.20 o
   1   5  11         70.21         80.75         4.71 o
   2   5  11        281.16        301.78         8.79 o
   3   5  11         20.68         14.13         2.20 o
   4   5  11        157.90        155.06        13.66 o
   5   5  11         38.36         47.52         5.64 o
   6   5  11          1.51          1.28         1.68 o
   7   5  11         24.48         28.92         3.42 o
  -6   6  11         17.60         19.13         2.72 o
  -5   6  11         63.54         66.10         3.57 o
  -4   6  11         62.68         67.38         3.88 o
  -3   6  11        228.07        235.59         7.41 o
  -2   6  11        155.73        172.11         9.58 o
  -1   6  11         12.41          9.78         2.01 o
   0   6  11         11.99         14.16         2.38 o
   1   6  11        360.17        404.83        12.73 o
   2   6  11          9.84         12.73         2.24 o
   3   6  11        167.72        166.30         6.58 o
   4   6  11          6.04          5.85         4.61 o
   5   6  11          0.61          3.21         2.23 o
 -12   0  12        164.01        175.14        11.06 o
 -11   0  12         42.98         44.72         6.91 o
 -10   0  12        279.89        264.49        12.75 o
  -9   0  12         34.07         26.25         6.50 o
  -8   0  12         86.27         73.41        10.96 o
  -7   0  12         70.60         74.15        11.29 o
  -6   0  12        115.98        135.18        14.58 o
  -5   0  12         77.32         80.18         8.02 o
  -4   0  12        144.53        161.59        11.26 o
  -3   0  12          4.17          4.15         2.49 o
  -2   0  12        106.39        114.64         9.56 o
  -1   0  12        159.98        146.48        14.79 o
   0   0  12        737.79        856.21        24.66 o
   1   0  12        800.86        918.98        21.24 o
   2   0  12        213.87        197.96        15.42 o
   3   0  12         67.65         59.41         5.55 o
   4   0  12         77.21         85.16         6.67 o
   5   0  12         46.42         47.91         8.76 o
   6   0  12         26.53         32.72         7.22 o
   7   0  12        109.06        111.18        12.79 o
   8   0  12        586.17        551.87        26.95 o
   9   0  12        161.56        168.41         9.60 o
  10   0  12         34.19         25.93         3.89 o
 -11   1  12         66.80         52.82         5.13 o
 -10   1  12        226.72        220.91        11.10 o
  -9   1  12         54.79         50.08         4.89 o
  -8   1  12       3005.02       3103.69        77.53 o
  -7   1  12        680.15        694.59        22.94 o
  -6   1  12       1960.35       2042.56        63.53 o
  -5   1  12        497.76        531.37        14.13 o
  -4   1  12        199.73        192.38        12.29 o
  -3   1  12         51.82         54.89         3.73 o
  -2   1  12         36.49         40.21         3.83 o
  -1   1  12         10.30         10.22         2.21 o
   0   1  12          0.67          3.59         1.55 o
   1   1  12         64.01         65.84         4.93 o
   2   1  12       1450.84       1565.41        37.18 o
   3   1  12       3589.73       3652.22       148.58 o
   4   1  12        476.40        491.69        13.80 o
   5   1  12         40.58         37.00         3.76 o
   6   1  12         10.45         13.52         2.33 o
   7   1  12        287.65        269.53        13.79 o
   8   1  12         32.76         35.75         3.90 o
   9   1  12        111.03        116.00         7.87 o
  10   1  12          0.30          0.08         0.89 o
 -11   2  12        122.64        123.13         4.75 o
 -10   2  12        136.66        136.87         6.82 o
  -9   2  12          0.05         -0.33         1.52 o
  -8   2  12         40.20         42.49         3.81 o
  -7   2  12          8.66          5.35         1.41 o
  -6   2  12         43.25         42.24         3.56 o
  -5   2  12          9.63         12.04         2.31 o
  -4   2  12          0.88         -0.15         1.20 o
  -3   2  12         86.53         87.78         5.17 o
  -2   2  12         93.83         87.66         5.77 o
  -1   2  12         64.28         57.41         4.65 o
   0   2  12        266.94        280.56        20.73 o
   1   2  12         32.10         32.41         4.14 o
   2   2  12         81.55         68.69         5.27 o
   3   2  12         89.65         78.09         5.62 o
   4   2  12          0.31          1.32         1.53 o
   5   2  12          9.96          8.22         2.02 o
   6   2  12          0.27          0.03         1.43 o
   7   2  12        142.50        161.08         9.25 o
   8   2  12         97.75         91.19         5.88 o
   9   2  12        158.58        170.86         7.25 o
  10   2  12          3.27          1.12         1.89 o
 -10   3  12        101.48        108.19         4.64 o
  -9   3  12         86.49         81.22         4.61 o
  -8   3  12        514.86        496.24        17.76 o
  -7   3  12        145.20        143.57         8.29 o
  -6   3  12        300.83        321.49        10.63 o
  -5   3  12        365.48        372.47        13.64 o
  -4   3  12        187.97        186.83         8.45 o
  -3   3  12          0.01         -1.11         1.34 o
  -2   3  12        102.86         84.84         6.62 o
  -1   3  12        465.26        418.18        16.16 o
   0   3  12          7.99          1.69         1.35 o
   1   3  12          7.08          8.35         2.08 o
   2   3  12        115.02        127.71         8.20 o
   3   3  12        122.36        126.91         8.06 o
   4   3  12         27.58         35.33         4.41 o
   5   3  12        132.09        131.73         6.87 o
   6   3  12         23.08         28.39         3.18 o
   7   3  12        199.10        187.50        13.63 o
   8   3  12         46.68         46.78         3.87 o
   9   3  12         46.19         49.08         6.09 o
  -9   4  12        162.60        180.61         6.92 o
  -8   4  12        130.73        128.98         6.29 o
  -7   4  12          0.58          1.05         1.18 o
  -6   4  12         28.47         27.53         3.63 o
  -5   4  12         93.54         98.12         6.84 o
  -4   4  12         53.47         52.48         5.09 o
  -3   4  12         85.46         78.29         5.38 o
  -2   4  12          2.93          1.82         2.62 o
  -1   4  12          0.40          0.42         2.07 o
   0   4  12         51.08         63.36         4.92 o
   1   4  12        110.02        104.07         7.16 o
   2   4  12        150.02        145.63         8.76 o
   3   4  12          3.85          5.62         1.53 o
   4   4  12          9.08         11.82         2.29 o
   5   4  12         18.20         18.97         2.41 o
   6   4  12          3.43          7.98         1.66 o
   7   4  12          1.49          3.42         1.70 o
   8   4  12          0.13          0.17         1.46 o
  -7   5  12        129.10        141.92         7.69 o
  -6   5  12         13.68         11.57         2.21 o
  -5   5  12         65.46         65.83         4.96 o
  -4   5  12          1.19          2.82         1.56 o
  -3   5  12          0.11          1.25         1.45 o
  -2   5  12         14.46         17.01         3.56 o
  -1   5  12        118.95        108.97        12.17 o
   0   5  12         22.49         27.77         4.49 o
   1   5  12         56.74         62.74         4.37 o
   2   5  12          6.18          5.78         1.90 o
   3   5  12          0.32          1.14         1.13 o
   4   5  12         66.68         70.72         4.97 o
   5   5  12        230.25        259.71        13.01 o
   6   5  12          5.40          4.87         2.52 o
  -4   6  12         99.95        101.95         8.88 o
  -3   6  12          0.05          0.29         0.97 o
  -2   6  12          0.02          0.89         1.12 o
  -1   6  12         49.17         50.53         5.41 o
   0   6  12         77.55         93.30         4.99 o
   1   6  12        153.81        154.45         7.62 o
   2   6  12         20.85         26.78         4.52 o
 -11   1  13         21.58         21.27         3.73 o
 -10   1  13        152.99        162.89         9.42 o
  -9   1  13          2.15          2.25         1.70 o
  -8   1  13         82.76         74.74         7.18 o
  -7   1  13         26.02         20.81         4.38 o
  -6   1  13          0.92          0.85         2.38 o
  -5   1  13          8.24          5.97         2.59 o
  -4   1  13         72.66         65.64         5.95 o
  -3   1  13         53.79         51.70         4.49 o
  -2   1  13        118.02        114.49         5.39 o
  -1   1  13        129.12        126.48         6.94 o
   0   1  13         46.86         41.20         4.67 o
   1   1  13         12.95         10.79         1.98 o
   2   1  13        160.12        167.71         8.18 o
   3   1  13        117.61        114.06         5.96 o
   4   1  13          1.81          0.83         1.38 o
   5   1  13         55.10         50.01         3.89 o
   6   1  13         20.78         17.33         2.24 o
   7   1  13          1.94          1.75         1.46 o
   8   1  13         12.62         12.74         2.39 o
   9   1  13         19.43         22.15         2.56 o
 -10   2  13         21.17         22.38         2.56 o
  -9   2  13         85.77         89.78         6.84 o
  -8   2  13         10.52         10.32         2.23 o
  -7   2  13         15.85         17.33         2.44 o
  -6   2  13        123.89        124.14         6.32 o
  -5   2  13         22.22         29.27         3.00 o
  -4   2  13         64.33         64.65         4.43 o
  -3   2  13         25.32         23.61         2.97 o
  -2   2  13        312.46        314.36        10.98 o
  -1   2  13         72.08         64.28         5.80 o
   0   2  13         20.94         24.80         3.60 o
   1   2  13          0.10          1.33         2.30 o
   2   2  13         99.31        116.24         7.96 o
   3   2  13        428.47        402.76        17.42 o
   4   2  13         66.48         54.76         5.51 o
   5   2  13         58.17         51.05         4.32 o
   6   2  13         41.46         33.54         3.45 o
   7   2  13         36.23         32.36         3.03 o
   8   2  13         14.38         12.66         1.76 o
   9   2  13          0.09          0.62         1.66 o
  -9   3  13          7.18          5.05         1.27 o
  -8   3  13        170.07        177.39         9.63 o
  -7   3  13          0.12          0.56         1.62 o
  -6   3  13          5.98          5.76         1.52 o
  -5   3  13         40.23         39.33         3.33 o
  -4   3  13        167.16        161.45         7.56 o
  -3   3  13         33.30         25.68         3.17 o
  -2   3  13         59.48         42.75         8.34 o
  -1   3  13        150.35        134.56         8.29 o
   0   3  13         12.74         10.36         2.55 o
   1   3  13         40.11         33.30         4.16 o
   2   3  13        120.29        127.50         8.02 o
   3   3  13        159.39        140.38         8.29 o
   4   3  13        202.15        192.66        11.71 o
   5   3  13         53.83         39.03         5.19 o
   6   3  13         44.71         55.33         5.78 o
   7   3  13         26.36         25.35         2.86 o
   8   3  13         50.99         45.16         4.11 o
  -8   4  13          1.71          2.18         1.09 o
  -7   4  13         13.34         14.07         2.32 o
  -6   4  13         63.86         66.45         5.09 o
  -5   4  13          0.01         -0.02         1.71 o
  -4   4  13          1.46          0.02         1.35 o
  -3   4  13         93.05         90.16         6.29 o
  -2   4  13          7.65          7.91         2.25 o
  -1   4  13         77.77         66.63         7.04 o
   0   4  13          4.71          4.78         3.62 o
   1   4  13          0.43          0.08         1.54 o
   2   4  13          0.52          0.81         2.71 o
   3   4  13         50.42         43.84         4.28 o
   4   4  13        146.44        159.99         7.69 o
   5   4  13         80.27         77.43         5.01 o
   6   4  13         23.72         20.34         2.40 o
   7   4  13          2.63          8.62         3.06 o
  -6   5  13         10.41         12.51         2.75 o
  -5   5  13        175.18        192.56         7.46 o
  -4   5  13          4.89          4.56         1.23 o
  -3   5  13          0.77         -0.53         1.32 o
  -2   5  13          0.07          1.48         1.84 o
  -1   5  13         48.75         45.12         7.02 o
   0   5  13          0.02         -1.31         1.65 o
   1   5  13         12.49         10.39         2.78 o
   2   5  13         72.82         70.17         5.95 o
   3   5  13        119.51        129.24         6.05 o
   4   5  13         98.09         88.41         5.87 o
 -10   0  14        252.43        264.44        14.90 o
  -9   0  14          0.57         -0.51         1.43 o
  -8   0  14         40.28         37.53         6.75 o
  -7   0  14        211.30        194.13        16.15 o
  -6   0  14        228.84        201.85        17.02 o
  -5   0  14        391.05        388.49        17.08 o
  -4   0  14       1746.00       1698.87       146.12 o
  -3   0  14         24.66         15.04         3.78 o
  -2   0  14          0.92         -0.97         2.02 o
  -1   0  14         11.34          4.52         2.12 o
   0   0  14         73.22         54.29         6.68 o
   1   0  14       1442.53       1408.19        33.45 o
   2   0  14        717.91        789.37        24.31 o
   3   0  14        200.11        218.12        12.78 o
   4   0  14          6.56          2.04         1.85 o
   5   0  14          0.64          0.87         1.54 o
   6   0  14          0.20          1.53         1.72 o
   7   0  14         40.08         39.25         4.64 o
   8   0  14         14.71         14.38         3.24 o
 -10   1  14         13.22         10.14         3.99 o
  -9   1  14         19.70         17.88         2.23 o
  -8   1  14         30.95         28.41         4.18 o
  -7   1  14        100.47         99.60         8.20 o
  -6   1  14         41.04         37.40         5.25 o
  -5   1  14        307.81        319.71        13.32 o
  -4   1  14        128.53        121.99         7.89 o
  -3   1  14        336.94        317.51        12.80 o
  -2   1  14        286.71        257.20        10.90 o
  -1   1  14         11.67          9.26         1.46 o
   0   1  14        462.76        437.69        12.86 o
   1   1  14          0.01          1.88         1.44 o
   2   1  14        678.36        683.52        18.46 o
   3   1  14          7.88         16.31         2.22 o
   4   1  14         81.45         65.97         4.30 o
   5   1  14        387.79        393.89        13.85 o
   6   1  14        186.01        191.34         8.74 o
   7   1  14          2.49          3.02         1.95 o
   8   1  14        434.70        470.76        12.68 o
  -9   2  14         33.08         39.33         3.32 o
  -8   2  14          8.86         11.03         2.04 o
  -7   2  14         24.83         26.77         3.28 o
  -6   2  14        100.00        102.99         5.61 o
  -5   2  14        240.83        243.19         8.01 o
  -4   2  14        575.86        583.28        14.04 o
  -3   2  14        302.53        312.83        10.52 o
  -2   2  14         10.32          9.97         2.06 o
  -1   2  14         35.64         26.74         3.19 o
   0   2  14         33.23         23.60         4.81 o
   1   2  14        151.39        153.32        16.75 o
   2   2  14         56.61         63.38         7.19 o
   3   2  14         32.33         26.85         4.75 o
   4   2  14         23.56         24.05         4.41 o
   5   2  14          0.72          0.99         1.71 o
   6   2  14         34.56         30.40         3.44 o
   7   2  14          4.07          4.59         1.90 o
   8   2  14         40.85         42.62         5.54 o
  -8   3  14         60.89         61.12         4.11 o
  -7   3  14          8.67         14.19         2.83 o
  -6   3  14          0.12         -0.53         1.35 o
  -5   3  14          6.51          6.00         1.52 o
  -4   3  14         34.96         35.12         3.36 o
  -3   3  14         33.97         27.25         3.14 o
  -2   3  14         29.25         23.67         3.46 o
  -1   3  14        187.94        166.80         8.85 o
   0   3  14        239.57        241.04        10.67 o
   1   3  14        155.80        164.17        10.72 o
   2   3  14        437.16        411.96        13.66 o
   3   3  14        187.67        200.71         9.48 o
   4   3  14          0.00          3.32         1.79 o
   5   3  14          4.21          3.50         1.69 o
   6   3  14         12.01         12.91         2.14 o
  -7   4  14         15.66         19.51         2.72 o
  -6   4  14         64.07         69.96         4.59 o
  -5   4  14          0.00          0.54         1.20 o
  -4   4  14         49.81         52.20         3.66 o
  -3   4  14        249.97        260.97        12.45 o
  -2   4  14          2.05          3.09         1.30 o
  -1   4  14         46.39         40.37         4.18 o
   0   4  14         21.24         25.92         4.04 o
   1   4  14         74.07         77.17         6.90 o
   2   4  14          0.04          0.29         1.80 o
   3   4  14         25.74         28.89         3.33 o
   4   4  14          0.10         -0.48         1.18 o
   5   4  14         17.05         19.77         2.30 o
  -4   5  14         23.34         21.52         4.12 o
  -3   5  14          0.13         -0.73         1.39 o
  -2   5  14         28.08         32.94         3.04 o
  -1   5  14         10.39         10.64         2.58 o
   0   5  14         38.99         42.14         4.40 o
   1   5  14        170.78        196.57        19.03 o
   2   5  14         48.68         50.45         6.26 o
  -9   1  15          9.00          7.54         2.95 o
  -8   1  15         64.10         63.46         3.93 o
  -7   1  15         19.60         18.89         3.46 o
  -6   1  15          4.27          6.21         2.49 o
  -5   1  15          2.03          2.27         2.25 o
  -4   1  15          2.47          1.48         1.59 o
  -3   1  15          1.56         -0.92         1.81 o
  -2   1  15        102.51         98.02         5.85 o
  -1   1  15          8.85          6.85         1.68 o
   0   1  15         24.94         25.89         2.53 o
   1   1  15          4.95          3.75         1.38 o
   2   1  15         16.22         11.74         3.11 o
   3   1  15         67.19         61.82         6.33 o
   4   1  15         20.98         23.79         2.72 o
   5   1  15         42.37         51.73         4.33 o
   6   1  15          0.00          0.71         0.85 o
   7   1  15          0.00          0.35         1.66 o
  -8   2  15         20.64         20.41         4.01 o
  -7   2  15        215.16        234.07         8.41 o
  -6   2  15          0.25         -0.57         1.25 o
  -5   2  15         12.71         12.88         2.35 o
  -4   2  15        133.54        130.46         5.57 o
  -3   2  15         41.06         29.67         3.08 o
  -2   2  15        224.21        224.77         9.92 o
  -1   2  15          3.33          3.25         1.42 o
   0   2  15        168.63        162.92         7.53 o
   1   2  15        293.29        308.31        14.43 o
   2   2  15          6.93          4.37         2.28 o
   3   2  15         45.35         47.66         5.58 o
   4   2  15          1.99          5.19         2.38 o
   5   2  15         27.87         24.19         3.70 o
   6   2  15          4.18          2.82         1.63 o
  -7   3  15          5.74          4.93         2.20 o
  -6   3  15         14.89         11.60         1.47 o
  -5   3  15          0.02         -0.23         0.94 o
  -4   3  15          6.59          5.12         1.36 o
  -3   3  15          5.69          5.65         1.80 o
  -2   3  15        111.25        115.43         5.91 o
  -1   3  15        122.32        123.24         7.12 o
   0   3  15         63.54         72.49         4.74 o
   1   3  15         10.98          8.52         2.30 o
   2   3  15         21.91         18.97         2.99 o
   3   3  15        274.05        287.73        12.24 o
   4   3  15        143.49        156.40         8.55 o
   5   3  15          4.79          4.99         1.59 o
  -5   4  15         34.83         35.17         3.64 o
  -4   4  15          3.03          3.58         1.12 o
  -3   4  15          0.01         -0.07         1.05 o
  -2   4  15         18.44         16.46         2.79 o
  -1   4  15          2.22          4.76         1.51 o
   0   4  15          0.41          1.65         1.13 o
   1   4  15         94.71         95.64         5.50 o
   2   4  15         22.46         20.86         3.19 o
   3   4  15          0.55          1.17         1.20 o
  -8   0  16          1.32          0.96         1.03 o
  -7   0  16        143.81        140.06        11.11 o
  -6   0  16        112.40        111.05        10.75 o
  -5   0  16        112.30        109.57        11.18 o
  -4   0  16        506.01        463.98        23.38 o
  -3   0  16        450.75        443.34        16.70 o
  -2   0  16         27.53         19.69         3.81 o
  -1   0  16         34.69         30.19         4.52 o
   0   0  16        224.77        250.17        12.31 o
   1   0  16         39.40         40.72         5.15 o
   2   0  16         22.02         23.44         3.04 o
   3   0  16          2.39          0.82         1.49 o
   4   0  16         79.45        100.55         9.90 o
   5   0  16       1479.65       1594.94        35.13 o
  -7   1  16        161.02        178.81         8.46 o
  -6   1  16         20.07         22.24         3.42 o
  -5   1  16        388.41        435.43        15.08 o
  -4   1  16         13.52         15.65         2.61 o
  -3   1  16          0.53          0.05         1.70 o
  -2   1  16         19.37         12.68         2.38 o
  -1   1  16          2.67          3.61         1.56 o
   0   1  16        124.68        140.08         6.49 o
   1   1  16         36.11         35.69         3.72 o
   2   1  16         35.16         37.84         3.29 o
   3   1  16          1.13         -0.45         1.12 o
   4   1  16         44.78         46.97         3.84 o
   5   1  16          0.03          0.28         1.20 o
  -6   2  16        162.98        166.20         6.38 o
  -5   2  16         17.72         18.59         3.32 o
  -4   2  16         62.02         56.71         4.30 o
  -3   2  16         45.67         41.44         3.21 o
  -2   2  16          2.32          2.63         1.41 o
  -1   2  16          5.80          4.89         1.53 o
   0   2  16        211.74        199.10         8.57 o
   1   2  16         67.92         68.30         4.40 o
   2   2  16        106.02        108.19         5.33 o
   3   2  16          1.63          2.24         1.26 o
   4   2  16         40.37         48.24         3.78 o
   5   2  16        810.60        947.11        39.16 o
  -4   3  16          4.31          3.12         1.18 o
  -3   3  16         33.27         41.36         3.02 o
  -2   3  16          1.11          1.50         0.98 o
  -1   3  16         23.08         20.42         2.23 o
   0   3  16         48.72         51.44         4.12 o
   1   3  16          0.43          3.42         1.35 o
   2   3  16        183.16        188.71         6.39 o
   3   3  16          0.18          0.23         0.91 o
  -1   4  16        116.41        126.57         9.19 o
  -5   1  17          0.06         -0.28         1.11 o
  -4   1  17         35.06         32.10         3.63 o
  -3   1  17          5.58          6.92         2.04 o
  -2   1  17          0.93          0.93         1.66 o
  -1   1  17          8.21         11.62         2.70 o
   0   1  17         28.70         32.60         8.38 o
   1   1  17          7.55         10.60         1.91 o
   2   1  17          2.30          0.17         1.07 o
   3   1  17          0.07         -0.69         1.75 o
  -4   2  17        324.95        355.77        16.16 o
  -3   2  17        140.33        171.10         8.84 o
  -2   2  17        153.19        173.16         8.73 o
  -1   2  17          9.43         12.98         1.95 o
   0   2  17          5.53          5.74         1.57 o
   1   2  17         12.24         14.55         2.46 o
   2   2  17        479.32        568.95        14.29 o
                                                
